# Supplementary material for: ﻿Hybrid assembly of Penicilliumrubens genomes unveils high conservation of genome structural organisation and the presence of Numts in nuclear DNA
Source: IMA Fungus. 2025 May 23;16:e145175. doi: 10.3897/imafungus.16.145175 (PMC12125605; doi:10.3897/imafungus.16.145175)
Supplement: Supplementary material 4 — Oligonucleotides designed in this work [file imafungus-16-e145175-s004.xlsx]

## Sheet: Hoja1
	Table S1. Oligonucleotides designed in this work
	Primer Name	5'->3' Sequence	Use
	(3+17)F	GGAGAGAGTATTGTCCACGAGTCTTCCTC	Checking of merged scaffolds
	(3+17)R	CGTCAGAAATTGAGAGTAGAGTCGCAGG	Checking of merged scaffolds
	(9+16)F	CCACCTATTGGTAGTTCTTGGAAGTGGTGG	Checking of merged scaffolds
	(9+16)R	CCAAGCCATCGACTTTCGTCATTTGAGC	Checking of merged scaffolds
	(2+10)F	GGTGCGACTCTTCATCACTTGTTCAATCGG	Checking of merged scaffolds
	(2+10)R	GCACTTGTACGCAGTATGGAACTCCAGTC	Checking of merged scaffolds
	(13+14)F	GCTGTCAAAGGTGTGCAGGATAACG	Checking of merged scaffolds
	(13+14)R	GGACAAAGACTACCGTGATAACGGACTAGC	Checking of merged scaffolds
	(7+13)F	CCAACCTTCTGTCTTGACCAACCTTCTGTC	Checking of merged scaffolds
	(7+13)R	CTTCGTGGTGAAGCACAACGAAATCGTC	Checking of merged scaffolds
	(4+15)F	CGTAACTCCGTTCGTCACTGGAACATAC	Checking of merged scaffolds
	(4+15)R	CAATCTGGCTGGTGATCTCTACCGTATCTCC	Checking of merged scaffolds
	(1+11)F	CCATTCCAGAAGGGCTGTCTAGTTACC	Checking of merged scaffolds
	(1+11)R	CGATGGCAACGCTATCTAAGTGTCACC	Checking of merged scaffolds
	(6+8)F	GGAAGGAGTATTGTCAGAGAGGTCC	Checking of merged scaffolds
	(6+8)R	CAGTTCTCGTCAAACTGATCGCACGCATC	Checking of merged scaffolds
	(1+11+3+17)F	GACGCGAGAGGAAGTTGATGTCTCTTC	Checking of merged scaffolds
	(1+11+3+17)R	CCACTATCAATATGCGTCAGTGGTGAGC	Checking of merged scaffolds
	(12+6+8)F	CCACTACACCATATCGGATGTTGTTGGAGG	Checking of merged scaffolds
	(12+6+8)R	GCAAAGTGACTCACCAGACTGTCCAAC	Checking of merged scaffolds
	(14+13)F	CAGTTGTTCACCTACCACGACGACAACTG	Checking of merged scaffolds
	(14+13)R	CAACTGTCTCTGCGATCTTCTCAGCTTCG	Checking of merged scaffolds
	(4+5)F	GCAATTTGGATTCTCACGCGGAAACC	Checking of merged scaffolds
	(4+5)R	GCTGAAGTGAACTCTACTGAGCTTCC	Checking of merged scaffolds
	(15+2)F	CCAGAAGTGAGGACACCATCAGAATCAC	Checking of merged scaffolds
	(15+2)R	CGACCTGTGGACACAGTAGTTACTTACC	Checking of merged scaffolds
	(1+9)F	CGAACAATGGTCTGACGAGAGATGGTCTG	Checking of merged scaffolds
	(1+9)R	GCTGATAGTATCTGGAATGTCGAGCC	Checking of merged scaffolds
	(9+11)F	GCATCTAAGTTCTGTGCCAAGCAG	Checking of merged scaffolds
	(9+11)R	GTCAACTCTTACTCGGTATCCGAGCTG	Checking of merged scaffolds
	Mit 1F	GCTTGCTGGCATGGTTATCAGAAAGG	Checking mitochondrial region
	Mit 1R	CGAGAAGACCCTATGCAGCTTTACTG	Checking mitochondrial region
	Mit 2F	CGACTGCTGGCACGTAGTTTGGTCAA	Checking mitochondrial region
	Mit 2R	GCAATCGGAGTACATTGGGAGATGCTCAC	Checking mitochondrial region
	Mit 3F	GGTGACAGTCAATCCACTCCATGAG	Checking mitochondrial region
	Mit 3R	GGTGACGTAACCATACGTTGTACG	Checking mitochondrial region
	PO212g052230 F	CGTGACTTGCGATCAGGACACTAAC	Checking variations
	PO212g052230 R	GGTATGTTTCACTCGTGTCGCTGGAAAGC	Checking variations
	PO212g031060 F	CCACAAAGTGGTCAATCTGGGTGTG	Checking variations
	PO212g031060 R	CACACTTCTGGTTGTTTCGGTGACG	Checking variations
	PO212g063880 F	GGAGCATCTCCGATACTACCTAGAG	Checking variations
	PO212g063880 R	GCACGGTTATCTTCTCTGCTTCTTTCGC	Checking variations
	PO212g077520 F	CCAACAGCAAATAGAGAGTTCCACC	Checking variations
	PO212g077520 R	CTGTTGCTCCACAGAGCTATTGATACCAGC	Checking variations
	PO212g055060 F	GGTTGGTATTGATGCCAATGCAGG	Checking variations
	PO212g055060 R	GGTGTTGCCGACATTGTTGTTGAAGG	Checking variations
