# Supplementary material for: ﻿Hybrid assembly of Penicilliumrubens genomes unveils high conservation of genome structural organisation and the presence of Numts in nuclear DNA
Source: IMA Fungus. 2025 May 23;16:e145175. doi: 10.3897/imafungus.16.145175 (PMC12125605; doi:10.3897/imafungus.16.145175)
Supplement: Supplementary material 5 — Prediction of PO212, S27 and P2niaD18 CAZymes using DIAMOND and HMMER databases [file imafungus-16-e145175-s005.xlsx]

## Sheet: Hoja1
	Table S2. Prediction of PO212, S27 and P2niaD18 CAZymes using DIAMOND and HMMER databases
		PO212		S27		P2niaD18
		HMMER	DIAMOND	HMMER	DIAMOND	HMMER	DIAMOND
	Glycoside Hydrolases (GHs)	227	211	226	210	224	204
	Glycosyl Transferases (GTs)	96	98	96	98	96	98
	Polysaccharide Lyases (PLs)	10	10	10	10	9	9
	Carbohydrate Esterases (CEs)	15	14	15	14	15	14
	Auxyliary Activities (AAs)	53	50	53	50	63	59
	CBMs	6	24	6	24	6	29
	Total	407	407	406	406	413	413
