# Supplementary material for: ﻿Hybrid assembly of Penicilliumrubens genomes unveils high conservation of genome structural organisation and the presence of Numts in nuclear DNA
Source: IMA Fungus. 2025 May 23;16:e145175. doi: 10.3897/imafungus.16.145175 (PMC12125605; doi:10.3897/imafungus.16.145175)
Supplement: Supplementary material 6 — Comparison of CAZymes between PO212 and S27 genomes [file imafungus-16-e145175-s006.xlsx]

## Sheet: Opcion 1
Table S3| Comparison of CAZymes between PO212 and S27 genomes
	PO212				S27
	Gene ID	HMMER	DIAMOND	Signal Peptide	Gene ID	HMMER	DIAMOND	Signal Peptide
Glycoside Hydrolases (GHs)	PO212g026280.t1	GH1(12-482)	GH1	N	S27g026340.t1	GH1(12-482)	GH1	N
	PO212g058460.t1	GH1(161-615)	GH1	N	S27g057060.t1	GH1(161-615)	GH1	N
	PO212g036710.t1	GH1(6-476)	GH1	N	S27g035310.t1	GH1(6-476)	GH1	N
	PO212g000640.t1	GH10(27-336)	CBM1+GH10	Y (1-25)	S27g000670.t1	GH10(27-336)	CBM1+GH10	Y (1-25)
	PO212g092490.t1	GH10(35-313)	GH10	Y (1-24)	S27g076970.t1	GH10(35-313)	GH10	Y (1-24)
	PO212g038400.t1	GH10(35-330)	GH10	Y (1-25)	S27g037010.t1	GH10(35-330)	GH10	Y (1-25)
	PO212g001380.t1	GH105(33-376)	GH105	Y (1-24)	S27g001410.t1	GH105(33-376)	GH105	Y (1-24)
	PO212g058640.t1	GH105(44-363)	GH105	N	S27g057240.t1	GH105(44-363)	GH105	N
	PO212g049810.t1	GH106(30-775)	GH106	Y (1-25)	S27g048420.t1	GH106(30-775)	GH106	Y (1-25)
	PO212g049160.t1	GH11(38-214)	GH11	Y (1-20)	S27g047770.t1	GH11(38-214)	GH11	Y (1-20)
	PO212g053760.t1a	GH114(70-260)	GH114	N	S27g052360.t1	GH114(69-259)	GH114	N
	PO212g093190.t1	GH114(81-273)	GH114	N	S27g077670.t1	GH114(81-273)	GH114	N
	PO212g092230.t1	GH12(191-332)	GH12	N	S27g076710.t1	GH12(191-332)	GH12	N
	PO212g044560.t1	GH12(90-237)	GH12	Y (1-17)	S27g043150.t1	GH12(90-237)	GH12	Y (1-17)
	PO212g041100.t1	GH12(98-244)	GH12	Y (1-27)	S27g039710.t1	GH12(98-244)	GH12	Y (1-27)
	PO212g070110.t1	GH125(83-513)	GH125	Y (1-19)	S27g068360.t1	GH125(83-513)	GH125	Y (1-19)
	PO212g006040.t1	GH128(46-262)	GH128	Y (1-20)	S27g006080.t1	GH128(46-262)	GH128	Y (1-20)
	PO212g052610.t1	GH13_1(117-378)	GH13_1	Y (1-21)	S27g051210.t1	GH13_1(117-378)	GH13_1	Y (1-21)
	PO212g044620.t1	GH13_1(25-331)	GH13_1	N	S27g043210.t1	GH13_1(25-331)	GH13_1	N
	PO212g062450.t1	GH13_1(54-356)	GH13_1	N	S27g060680.t1	GH13_1(54-356)	GH13_1	N
	PO212g009650.t1	GH13_1(57-361)	GH13_1	Y (1-19)	S27g009690.t1	GH13_1(57-361)	GH13_1	Y (1-19)
	PO212g047320.t1	GH13_1(61-365)+CBM20(527-616)	CBM20+GH13_1	N	S27g045910.t1	GH13_1(61-365)+CBM20(527-616)	CBM20+GH13_1	N
	PO212g062440.t1	GH13_22(102-502)+GH13_22(1175-1640)	GH13_22+GT5	N	S27g060670.t1	GH13_22(102-502)+GH13_22(1175-1640)	GH13_22+GT5	N
	PO212g011970.t1	GH13_22(97-493)+GH13_22(1145-1607)	GH13_22+GT5	N	S27g012020.t1	GH13_22(97-493)+GH13_22(1145-1607)	GH13_22+GT5	N
	PO212g032880.t1	GH13_22(98-495)+GH13_22(1160-1624)	GH13_22+GT5	N	S27g099690.t1	GH13_22(98-495)+GH13_22(1160-1624)	GH13_22+GT5	N
	PO212g044610.t1	GH13_22(99-498)+GH13_22(1167-1631)	GH13_22+GT5	Y (1-20)	S27g043200.t1	GH13_22(99-498)+GH13_22(1167-1631)	GH13_22+GT5	Y (1-20)
	PO212g018070.t1	GH13_25(1073-1524)	GH13_25+GH133	N	S27g018130.t1	GH13_25(1073-1524)	GH13_25+GH133	N
	PO212g006550.t1	GH13_40(33-392)	GH13_40	N	S27g006590.t1	GH13_40(33-392)	GH13_40	N
	PO212g033770.t1	GH13_40(35-391)	GH13_40	N	S27g098800.t1	GH13_40(35-391)	GH13_40	N
	PO212g088000.t1	GH13_40(70-430)	GH13_40	N	S27g072470.t1	GH13_40(70-430)	GH13_40	N
	PO212g034790.t1	GH13_5(53-391)	GH13_5	N	S27g033380.t1	GH13_5(53-391)	GH13_5	N
	PO212g044630.t1	GH13_5(64-402)	GH13_5	N	S27g043220.t1	GH13_5(64-402)	GH13_5	N
	PO212g062870.t1	GH13_8(236-529)	CBM48+GH13_8	N	S27g061100.t1	GH13_8(236-529)	CBM48+GH13_8	N
	PO212g048560.t1	GH131(19-257)	GH131	N	S27g047170.t1	GH131(19-257)	GH131	N
	PO212g052410.t1	GH132(124-432)	GH132	Y (1-25)	S27g051010.t1	GH132(124-432)	GH132	Y (1-25)
	PO212g037810.t1	GH132(29-304)	GH132	Y (1-23)	S27g036420.t1	GH132(29-304)	GH132	Y (1-23)
	PO212g066650.t1	GH134(123-284)	GH134	N	S27g064910.t1	GH134(123-284)	GH134	N
	PO212g058760.t1	GH134(35-193)	GH134	N	S27g057360.t1	GH134(35-193)	GH134	N
	PO212g043040.t1	GH134(36-194)	GH134	Y (1-32)	S27g041630.t1	GH134(36-194)	GH134	Y (1-32)
	PO212g054650.t1	GH135(22-246)	GH135	N	S27g053250.t1	GH135(22-246)	GH135	N
	PO212g093180.t1	GH135(55-295)	GH135	N	S27g077660.t1	GH135(55-295)	GH135	N
	PO212g025520.t1	GH146(47-562)	GH146	N	S27g025580.t1	GH146(47-562)	GH146	N
	PO212g008040.t1	GH15(281-669)	GH15	N	S27g008090.t1	GH15(281-669)	GH15	N
	PO212g001480.t1	GH15(39-448)	GH15	Y (1-30)	S27g001510.t1	GH15(39-448)	GH15	Y (1-30)
	PO212g047330.t1	GH15(49-455)+CBM20(530-621)	CBM20+GH15	N	S27g045920.t1	GH15(49-455)+CBM20(530-621)	CBM20+GH15	N
	PO212g098600.t1	GH154(21-369)	GH154	N	S27g094930.t1	GH154(21-369)	GH154	N
	PO212g082050.t1	GH16_1(118-347)	GH16_1	N	S27g086420.t1	GH16_1(118-347)	GH16_1	N
	PO212g086850.t1	GH16_1(136-367)	GH16_1	N	S27g071320.t1	GH16_1(136-367)	GH16_1	N
	PO212g074320.t1	GH16_1(64-300)	GH16_1	Y (1-22)	S27g078700.t1	GH16_1(64-300)	GH16_1	Y (1-22)
	PO212g021330.t1	GH16_1(67-293)	GH16_1	Y (1-21)	S27g021390.t1	GH16_1(67-293)	GH16_1	Y (1-21)
	PO212g058250.t1	GH16_1(67-300)	GH16_1	Y (1-25)	S27g056850.t1	GH16_1(67-300)	GH16_1	Y (1-25)
	PO212g088240.t1	GH16_18(552-708)	GH16_18	N	S27g072710.t1	GH16_18(552-708)	GH16_18	N
	PO212g074620.t1	GH16_18(66-224)	GH16_18	Y (1-19)	S27g079000.t1	GH16_18(66-224)	GH16_18	Y (1-19)
	PO212g056850.t1	GH16_18(67-222)	GH16_18	Y (1-20)	S27g055450.t1	GH16_18(67-222)	GH16_18	Y (1-20)
	PO212g030460.t1	GH16_18(69-224)	GH16_18	Y (1-36)	S27g030530.t1	GH16_18(69-224)	GH16_18	Y (1-36)
	PO212g073350.t1	GH16_18(70-226)	GH16_18	Y (1-22)	S27g098040.t1	GH16_18(70-226)	GH16_18	Y (1-22)
	PO212g048780.t1	GH16_18(71-224)	GH16_18	N	S27g047390.t1	GH16_18(71-224)	GH16_18	N
	PO212g048790.t1	GH16_18(72-230)	GH16_18	Y (1-24)	S27g047400.t1	GH16_18(72-230)	GH16_18	Y (1-24)
	PO212g095190.t1	GH16_19(102-274)	CBM18+GH16_19	Y (1-20)	S27g091520.t1	GH16_19(102-274)	CBM18+GH16_19	Y (1-20)
	PO212g086730.t1	GH16_2(275-604)	GH16_2	N	S27g071200.t1	GH16_2(275-604)	GH16_2	N
	PO212g068500.t1	GH16_22(552-797)	GH16_22	N	S27g066760.t1	GH16_22(552-797)	GH16_22	N
	PO212g089170.t1	GH16_3(62-273)	GH16	N	S27g073640.t1	GH16_3(62-273)	GH16	N
	PO212g003330.t1	GH17(145-394)	GH17	Y (1-22)	S27g003360.t1	GH17(145-394)	GH17	Y (1-22)
	PO212g025940.t1	GH17(24-314)	GH17	Y (1-21)	S27g026000.t1	GH17(24-314)	GH17	Y (1-21)
	PO212g078520.t1	GH17(330-602)	GH17	N	S27g082900.t1	GH17(330-602)	GH17	N
	PO212g044310.t1	GH172(100-361)	GH172	N	S27g042900.t1	GH172(100-361)	GH172	N
	PO212g098970.t1	GH18(123-461)	CBM18+GH18	Y (1-24)	S27g095300.t1	GH18(123-461)	CBM18+GH18	Y (1-24)
	PO212g076420.t1	GH18(19-416)	CBM18+GH18	Y (1-22)	S27g080800.t1	GH18(19-416)	CBM18+GH18	Y (1-22)
	PO212g010580.t1	GH18(28-281)	GH18	Y (1-22)	S27g010630.t1	GH18(28-281)	GH18	Y (1-22)
	PO212g081430.t1	GH18(30-281)	GH18	Y (1-23)	S27g085800.t1	GH18(30-281)	GH18	Y (1-23)
	PO212g020620.t1	GH18(31-353)	GH18	N	S27g020680.t1	GH18(31-353)	GH18	N
	PO212g010700.t1	GH18(32-239)	GH18	N	S27g010750.t1	GH18(32-239)	GH18	N
	PO212g000840.t1	GH18(38-390)	GH18	Y (1-18)	S27g000870.t1	GH18(38-390)	GH18	Y (1-18)
	PO212g102060.t1b	GH18(39-388)	GH18	N
	PO212g013810.t1	GH18(39-397)	GH18	Y (1-32)	S27g013850.t1	GH18(39-397)	GH18	Y (1-32)
	PO212g026610.t1	GH18(4-354)	GH18	N	S27g026670.t1	GH18(4-354)	GH18	N
	PO212g052260.t1	GH184(117-241)	GH184	Y (1-21)	S27g050860.t1	GH184(117-241)	GH184	Y (1-21)
	PO212g057090.t1	GH2(12-505)	GH2	N	S27g055690.t1	GH2(12-505)	GH2	N
	PO212g011270.t1	GH2(40-927)	GH2	N	S27g011320.t1	GH2(40-927)	GH2	N
	PO212g043140.t1	GH2(41-632)	GH2	Y (1-19)	S27g041730.t1	GH2(41-632)	GH2	Y (1-19)
	PO212g083020.t1	GH2(5-666)	GH2	N	S27g087390.t1	GH2(5-666)	GH2	N
	PO212g043090.t1	GH2(5-726)	GH2	N	S27g041680.t1	GH2(5-726)	GH2	N
	PO212g093850.t1	GH2(66-531)	GH2	N	S27g090170.t1	GH2(66-531)	GH2	N
	PO212g058430.t1	GH2(87-733)	GH2	Y (1-23)	S27g057030.t1	GH2(87-733)	GH2	Y (1-23)
	PO212g020280.t1	GH20(165-497)	GH20	Y (1-24)	S27g020340.t1	GH20(165-497)	GH20	Y (1-24)
	PO212g089850.t1	GH20(170-540)	GH20	Y (1-27)	S27g074320.t1	GH20(170-540)	GH20	Y (1-27)
	PO212g085680.t1	GH25(22-205)	GH25	Y (1-21)	S27g102350.t1	GH25(22-205)	GH25	Y (1-21)
	PO212g005610.t1	GH26(25-333)	GH26	Y (1-28)	S27g005650.t1	GH26(25-333)	GH26	Y (1-28)
	PO212g082210.t1	GH27(128-412)	GH27	N	S27g086580.t1	GH27(128-412)	GH27	N
	PO212g016510.t1	GH28(46-365)	GH28	Y (1-19)	S27g016560.t1	GH28(46-365)	GH28	Y (1-19)
	PO212g087490.t1	GH28(51-388)	GH28	Y (1-21)	S27g071960.t1	GH28(51-388)	GH28	Y (1-21)
	PO212g018750.t1	GH28(72-424)	GH28	N	S27g018810.t1	GH28(72-424)	GH28	N
	PO212g096150.t1	GH28(76-405)	GH28	Y (1-21)	S27g092480.t1	GH28(76-405)	GH28	Y (1-21)
	PO212g047220.t1	GH28(77-425)	GH28	Y (1-19)	S27g045810.t1	GH28(77-425)	GH28	Y (1-19)
	PO212g011920.t1	GH3(101-324)	GH3	Y (1-21)	S27g011970.t1	GH3(101-324)	GH3	Y (1-21)
	PO212g050820.t1	GH3(109-324)	GH3	Y (1-28)	S27g049420.t1	GH3(109-324)	GH3	Y (1-28)
	PO212g011420.t1	GH3(114-338)	GH3	Y (1-23)	S27g011480.t1	GH3(114-338)	GH3	Y (1-23)
	PO212g008280.t1	GH3(174-399)	GH3	N	S27g008330.t1	GH3(174-399)	GH3	N
	PO212g087330.t1	GH3(270-481)	GH3	N	S27g071800.t1	GH3(270-481)	GH3	N
	PO212g079490.t1	GH3(32-245)	GH3	N	S27g083860.t1	GH3(32-245)	GH3	N
	PO212g041590.t1	GH3(32-246)	GH3	N	S27g040200.t1	GH3(32-246)	GH3	N
	PO212g045520.t1	GH3(34-245)	GH3	N	S27g044120.t1	GH3(34-245)	GH3	N
	PO212g019830.t1	GH3(35-248)	GH3	N	S27g019890.t1	GH3(35-248)	GH3	N
	PO212g089980.t1	GH3(67-272)	GH3	Y (1-23)	S27g074450.t1	GH3(67-272)	GH3	Y (1-23)
	PO212g101250.t1	GH3(68-290)	GH3	N	S27g101010.t1	GH3(68-290)	GH3	N
	PO212g100750.t1	GH3(78-299)	GH3	Y (1-19)	S27g100510.t1	GH3(78-299)	GH3	Y (1-19)
	PO212g083370.t1	GH3(90-310)	GH3	N	S27g087740.t1	GH3(90-310)	GH3	N
	PO212g049520.t1	GH3(90-313)	GH3	Y (1-22)	S27g048130.t1	GH3(90-313)	GH3	Y (1-22)
	PO212g073650.t1	GH3(93-340)	GH3	Y (1-26)	S27g098340.t1	GH3(93-340)	GH3	Y (1-26)
	PO212g056550.t1	GH3(95-309)	GH3	Y (1-20)	S27g055150.t1	GH3(95-309)	GH3	Y (1-20)
	PO212g010480.t1	GH30_3(61-484)	GH30_3	Y (1-18)	S27g010530.t1	GH30_3(61-484)	GH30_3	Y (1-18)
	PO212g073340.t1	GH31_1(242-787)	GH31	Y (1-23)	S27g098030.t1	GH31_1(242-787)	GH31	Y (1-23)
	PO212g083140.t1	GH31_1(260-834)	GH31	Y (1-20)	S27g087510.t1	GH31_1(260-834)	GH31	Y (1-20)
	PO212g053790.t1	GH31_1(303-864)	GH31	Y (1-31)	S27g052390.t1	GH31_1(303-864)	GH31	Y (1-31)
	PO212g090450.t1	GH31_1(306-852)	GH31	Y (1-24)	S27g074920.t1	GH31_1(306-852)	GH31	Y (1-24)
	PO212g009660.t1	GH31_1(315-864)	GH31	Y (1-33)	S27g009700.t1	GH31_1(315-864)	GH31	Y (1-33)
	PO212g081370.t1	GH31_1(353-800)	GH31	Y (1-21)	S27g085740.t1	GH31_1(353-800)	GH31	Y (1-21)
	PO212g048660.t1	GH31_13(267-732)	GH31	Y (1-22)	S27g047270.t1	GH31_13(267-732)	GH31	Y (1-22)
	PO212g072970.t1	GH31_2(233-717)	GH31	N	S27g097660.t1	GH31_2(233-717)	GH31	N
	PO212g007620.t1	GH31_3(254-690)	GH31	N	S27g007670.t1	GH31_3(254-690)	GH31	N
	PO212g021050.t1	GH31_4(209-655)	GH31	N	S27g021110.t1	GH31_4(209-655)	GH31	N
	PO212g043910.t1	GH31_4(209-667)	GH31	N	S27g042500.t1	GH31_4(209-667)	GH31	N
	PO212g049020.t1	GH31_5(233-711)	GH31	Y (1-19)	S27g047630.t1	GH31_5(233-711)	GH31	Y (1-19)
	PO212g044290.t1	GH32(11-357)	GH32	N	S27g042880.t1	GH32(11-357)	GH32	N
	PO212g082290.t1	GH32(30-371)	GH32	Y (1-19)	S27g086660.t1	GH32(30-371)	GH32	Y (1-19)
	PO212g078410.t1	GH32(31-360)	GH32	N	S27g082790.t1	GH32(31-360)	GH32	N
	PO212g089030.t1	GH32(45-405)	GH32	N	S27g073500.t1	GH32(45-405)	GH32	N
	PO212g039110.t1	GH32(46-398)	GH32	N	S27g037720.t1	GH32(46-398)	GH32	N
	PO212g100050.t1	GH32(48-396)	GH32	N	S27g096380.t1	GH32(48-396)	GH32	N
	PO212g051090.t1	GH32(52-404)	GH32	N	S27g049700.t1	GH32(52-404)	GH32	N
	PO212g084180.t1	GH33(40-373)	GH33	N	S27g088550.t1	GH33(40-373)	GH33	N
	PO212g000080.t1	GH33(41-411)	GH33	N	S27g000110.t1	GH33(41-411)	GH33	N
	PO212g063320.t1	GH35(1-230)	GH35	N	S27g061550.t1	GH35(1-230)	GH35	N
	PO212g099000.t1	GH35(38-371)	GH35	Y (1-22)	S27g095330.t1	GH35(38-371)	GH35	Y (1-22)
	PO212g034400.t1	GH35(47-393)	GH35	Y (1-22)	S27g032990.t1	GH35(47-393)	GH35	Y (1-22)
	PO212g037510.t1	GH35(53-387)	GH35	Y (1-20)	S27g036120.t1	GH35(53-387)	GH35	Y (1-20)
	PO212g071280.t1	GH36(39-729)	GH36	Y (1-27)	S27g069530.t1	GH36(39-729)	GH36	Y (1-27)
	PO212g002980.t1	GH37(144-703)	GH37	N	S27g003010.t1	GH37(144-703)	GH37	N
	PO212g092660.t1	GH38(755-1012)	GH38	N	S27g077140.t1	GH38(755-1012)	GH38	N
	PO212g098760.t1	GH42(51-441)	GH42	Y (1-20)	S27g095090.t1	GH42(51-441)	GH42	Y (1-20)
	PO212g090630.t1	GH43_1(4-346)	GH43_1	N	S27g075100.t1	GH43_1(4-346)	GH43_1	N
	PO212g041580.t1	GH43_13(2-302)+CBM91(329-540)	GH43_13	N	S27g040190.t1	GH43_13(2-302)+CBM91(329-540)	GH43_13	N
	PO212g076790.t1	GH43_13(3-302)+CBM91(328-518)	GH43_13	N	S27g081170.t1	GH43_13(3-302)+CBM91(328-518)	GH43_13	N
	PO212g062750.t1	GH43_14(5-301)+CBM91(328-506)	GH43_14	N	S27g060980.t1	GH43_14(5-301)+CBM91(328-506)	GH43_14	N
	PO212g100480.t1	GH43_21(78-304)	GH43_21	Y (1-20)	S27g100240.t1	GH43_21(78-304)	GH43_21	Y (1-20)
	PO212g007810.t1	GH43_24(47-288)	CBM35+GH43_24	N	S27g007860.t1	GH43_24(47-288)	CBM35+GH43_24	N
	PO212g034450.t1	GH43_26(22-308)	GH43_26	Y (1-20)	S27g033040.t1	GH43_26(22-308)	GH43_26	Y (1-20)
	PO212g049010.t1	GH43_30(42-319)	GH43_30	Y (1-35)	S27g047620.t1	GH43_30(42-319)	GH43_30	Y (1-35)
	PO212g032380.t1	GH43_6(18-297)	GH43_6	N	S27g032460.t1	GH43_6(18-297)	GH43_6	N
	PO212g056270.t1	GH43_6(25-320)	GH43_6	N	S27g054870.t1	GH43_6(25-320)	GH43_6	N
	PO212g049510.t1	GH43_6(30-318)	GH43_6	N	S27g048120.t1	GH43_6(30-318)	GH43_6	N
	PO212g085490.t1	GH43_6(31-320)	GH43_6	Y (1-23)	S27g102540.t1	GH43_6(31-320)	GH43_6	Y (1-23)
	PO212g074660.t1	GH43_6(47-329)	GH43_6	Y (1-20)	S27g079040.t1	GH43_6(47-329)	GH43_6	Y (1-20)
	PO212g058020.t1	GH43_6(51-351)	GH43_6	N	S27g056620.t1	GH43_6(51-351)	GH43_6	N
	PO212g009560.t1	GH47(105-591)	GH47	N	S27g009600.t1	GH47(105-591)	GH47	N
	PO212g084510.t1	GH47(164-705)	GH47	N	S27g088880.t1	GH47(164-705)	GH47	N
	PO212g003280.t1	GH47(238-914)	GH47	Y (1-26)	S27g003310.t1	GH47(238-914)	GH47	Y (1-26)
	PO212g037000.t1	GH47(46-506)	GH47	Y (1-21)	S27g035600.t1	GH47(46-506)	GH47	Y (1-21)
	PO212g098790.t1	GH47(592-1122)	GH47	N	S27g095120.t1	GH47(592-1122)	GH47	N
	PO212g074990.t1	GH5_12(15-548)	GH5_12	N	S27g079370.t1	GH5_12(15-548)	GH5_12	N
	PO212g039280.t1	GH5_12(15-549)	GH5_12	N	S27g037890.t1	GH5_12(15-549)	GH5_12	N
	PO212g052870.t1	GH5_22(49-337)	GH5_22	N	S27g051470.t1	GH5_22(49-337)	GH5_22	N
	PO212g031480.t1	GH5_23(95-374)	GH5_23	Y (1-29)	S27g031560.t1	GH5_23(95-374)	GH5_23	Y (1-29)
	PO212g082570.t1	GH5_4(899-1166)+CBM46(1211-1292)	GH5_4	N	S27g086940.t1	GH5_4(899-1166)+CBM46(1211-1292)	GH5_4	N
	PO212g096730.t1	GH5_5(32-308)	GH5_5	Y (1-27)	S27g093060.t1	GH5_5(32-308)	GH5_5	Y (1-27)
	PO212g076690.t1	GH5_5(33-310)	CBM1+GH5_5	Y (1-26)	S27g081070.t1	GH5_5(33-310)	CBM1+GH5_5	Y (1-26)
	PO212g015590.t1	GH5_5(43-320)	CBM1+GH5_5	N	S27g015640.t1	GH5_5(43-320)	CBM1+GH5_5	N
	PO212g082850.t1	GH5_7(116-389)	CBM1+GH5_7	Y (1-18)	S27g087220.t1	GH5_7(116-389)	CBM1+GH5_7	Y (1-18)
	PO212g053890.t1	GH5_7(59-331)	GH5_7	Y (1-18)	S27g052490.t1	GH5_7(59-331)	GH5_7	Y (1-18)
	PO212g066660.t1	GH5_7(95-371)	GH5_7	Y (1-21)	S27g064920.t1	GH5_7(95-371)	GH5_7	Y (1-21)
	PO212g053920.t1	GH5_9(511-831)	GH5_9	N	S27g052520.t1	GH5_9(511-831)	GH5_9	N
	PO212g093830.t1	GH5_9(87-388)	GH5_9	Y (1-25)	S27g090150.t1	GH5_9(87-388)	GH5_9	Y (1-25)
	PO212g044260.t1	GH51_1(15-501)	GH51	N	S27g042850.t1	GH51_1(15-501)	GH51	N
	PO212g048240.t1	GH51_2(195-634)	GH51	N	S27g046850.t1	GH51_2(195-634)	GH51	N
	PO212g024490.t1	GH51_2(219-643)	GH51	Y (1-27)	S27g024550.t1	GH51_2(219-643)	GH51	Y (1-27)
	PO212g098520.t1	GH53(123-368)	GH53	Y (1-22)	S27g094850.t1	GH53(123-368)	GH53	Y (1-22)
	PO212g015950.t1	GH54(28-343)+CBM42(361-500)	CBM42+GH54	Y (1-27)	S27g016000.t1	GH54(28-343)+CBM42(361-500)	CBM42+GH54	Y (1-27)
	PO212g059440.t1	GH55(180-913)	GH55	Y (1-29)	S27g058040.t1	GH55(180-913)	GH55	Y (1-29)
	PO212g037210.t1	GH55_2(50-392)+GH55_2(515-944)	GH55	Y (1-44)	S27g035810.t1	GH55_2(50-392)+GH55_2(515-944)	GH55	Y (1-44)
	PO212g001080.t1	GH55_2(74-814)	GH55	Y (1-19)	S27g001110.t1	GH55_2(74-814)	GH55	Y (1-19)
	PO212g044210.t1	GH6(58-352)	GH6	Y (1-33)	S27g042800.t1	GH6(58-352)	GH6	Y (1-33)
	PO212g092480.t1	GH62(28-299)	GH62	Y (1-27)	S27g076960.t1	GH62(28-299)	GH62	Y (1-27)
	PO212g087960.t1	GH63(1003-1215)	GH63	N	S27g072430.t1	GH63(1003-1215)	GH63	N
	PO212g094220.t1	GH64(2-371)	GH64	N	S27g090550.t1	GH64(2-371)	GH64	N
	PO212g049790.t1	GH64(65-437)	GH64	Y (1-22)	S27g048400.t1	GH64(65-437)	GH64	Y (1-22)
	PO212g038260.t1	GH65(397-760)	GH65	N	S27g036870.t1	GH65(397-760)	GH65	N
	PO212g079530.t1	GH67(18-687)	GH67	N	S27g083900.t1	GH67(18-687)	GH67	N
	PO212g096160.t1	GH7(19-452)	GH7	Y (1-26)	S27g092490.t1	GH7(19-452)	GH7	Y (1-26)
	PO212g076660.t1	GH7(27-462)	CBM1+GH7	Y (1-26)	S27g081040.t1	GH7(27-462)	CBM1+GH7	Y (1-26)
	PO212g013760.t1	GH71(1-331)	GH71	N	S27g013800.t1	GH71(1-331)	GH71	N
	PO212g058370.t1	GH71(1-386)	CBM24+GH71	N	S27g056970.t1	GH71(1-386)	CBM24+GH71	N
	PO212g085410.t1	GH71(1-386)	CBM24+GH71	N	S27g089790.t1	GH71(1-386)	CBM24+GH71	N
	PO212g101870.t1	GH71(1-387)	CBM24+GH71	N	S27g102040.t1	GH71(1-387)	CBM24+GH71	N
	PO212g085300.t1	GH71(22-406)+CBM24(448-522)+CBM24(541-617)	GH71	Y (1-20)	S27g089680.t1	GH71(22-406)+CBM24(448-522)+CBM24(541-617)	GH71	Y (1-20)
	PO212g029720.t1	GH71(23-414)	GH71	Y (1-23)	S27g029790.t1	GH71(23-414)	GH71	Y (1-23)
	PO212g033560.t1	GH71(24-409)+CBM24(452-527)	CBM24+GH71	Y (1-22)	S27g099010.t1	GH71(24-409)+CBM24(452-527)	CBM24+GH71	Y (1-22)
	PO212g096930.t1	GH71(35-416)	GH71	Y (1-17)	S27g093260.t1	GH71(35-416)	GH71	Y (1-17)
	PO212g053500.t1	GH71(38-173)+GH71(181-368)	GH71	Y (1-25)	S27g052100.t1	GH71(38-173)+GH71(181-368)	GH71	Y (1-25)
	PO212g047620.t1	GH72(17-320)+CBM43(373-457)	CBM43+GH72	Y (1-18)	S27g046210.t1	GH72(17-320)+CBM43(373-457)	CBM43+GH72	Y (1-18)
	PO212g007750.t1	GH72(17-326)+CBM43(378-465)	CBM43+GH72	Y (1-18)	S27g007800.t1	GH72(17-326)+CBM43(378-465)	CBM43+GH72	Y (1-18)
	PO212g072550.t1	GH72(18-330)	GH72	Y (1-29)	S27g097240.t1	GH72(18-330)	GH72	Y (1-29)
	PO212g015110.t1	GH72(21-334)+CBM43(385-473)	CBM43+GH72	Y (1-28)	S27g015160.t1	GH72(21-334)+CBM43(385-473)	CBM43+GH72	Y (1-28)
	PO212g030880.t1	GH72(24-300)	GH72	Y (1-24)	S27g030960.t1	GH72(24-300)	GH72	Y (1-24)
	PO212g033330.t1	GH72(31-329)	GH72	Y (1-23)	S27g099240.t1	GH72(31-329)	GH72	Y (1-23)
	PO212g053800.t1	GH75(46-243)	GH75	Y (1-22)	S27g052400.t1	GH75(46-243)	GH75	Y (1-22)
	PO212g094960.t1	GH76(146-520)	GH0	Y (1-37)	S27g091290.t1	GH76(146-520)	GH0	Y (1-37)
	PO212g063330.t1	GH76(24-370)	GH76	Y (1-25)	S27g061560.t1	GH76(24-370)	GH76	Y (1-25)
	PO212g018380.t1	GH76(30-401)	GH76	Y (1-23)	S27g018440.t1	GH76(30-401)	GH76	Y (1-23)
	PO212g040350.t1	GH76(31-394)	GH76	Y (1-25)	S27g038960.t1	GH76(31-394)	GH76	Y (1-25)
	PO212g084030.t1	GH76(32-393)	GH76	Y (1-26)	S27g088400.t1	GH76(32-393)	GH76	Y (1-26)
	PO212g058400.t1	GH76(32-398)	GH76	Y (1-26)	S27g057000.t1	GH76(32-398)	GH76	Y (1-26)
	PO212g045890.t1	GH76(33-400)	GH76	N	S27g044490.t1	GH76(33-400)	GH76	N
	PO212g058440.t1	GH76(40-406)	GH76	Y (1-32)	S27g057040.t1	GH76(40-406)	GH76	Y (1-32)
	PO212g048270.t1	GH78(240-622)	GH78	N	S27g046880.t1	GH78(240-622)	GH78	N
	PO212g097290.t1	GH78(86-637)	GH78	Y (1-23)	S27g093620.t1	GH78(86-637)	GH78	Y (1-23)
	PO212g007100.t1	GH79(39-450)	GH79	N	S27g007150.t1	GH79(39-450)	GH79	N
	PO212g025510.t1	GH79(41-417)	GH79	Y (1-33)	S27g025570.t1	GH79(41-417)	GH79	Y (1-33)
	PO212g040830.t1	GH81(200-887)	GH81	N	S27g039440.t1	GH81(200-887)	GH81	N
	PO212g054580.t1	GH84(186-495)	GH84	Y (1-25)	S27g053180.t1	GH84(186-495)	GH84	Y (1-25)
	PO212g048680.t1	GH92(2-248)	GH92	N	S27g047290.t1	GH92(2-248)	GH92	N
	PO212g000510.t1	GH92(255-763)	GH92	N	S27g000540.t1	GH92(255-763)	GH92	N
	PO212g025480.t1	GH92(260-779)	GH92	Y (1-20)	S27g025540.t1	GH92(260-779)	GH92	Y (1-20)
	PO212g048690.t1	GH92(317-529)	GH92	N	S27g047300.t1	GH92(317-529)	GH92	N
	PO212g063560.t1	GH92(318-826)	GH92	N	S27g061800.t1	GH92(318-826)	GH92	N
	PO212g100790.t1	GH93(44-352)	GH93	Y (1-25)	S27g100550.t1	GH93(44-352)	GH93	Y (1-25)
	PO212g047710.t1	GH93(47-305)	GH93	N	S27g046300.t1	GH93(47-305)	GH93	N
	PO212g026270.t1	GH95(3-730)	GH95	N	S27g026330.t1	GH95(3-730)	GH95	N
Glycosyl Transferases (GTs)	PO212g092730.t1	GT1(108-436)	GT1	N	S27g077210.t1	GT1(108-436)	GT1	N
	PO212g049800.t1	GT1(109-486)	GT1	N	S27g048410.t1	GT1(109-486)	GT1	N
	PO212g038410.t1	GT1(135-498)	GT1	N	S27g037020.t1	GT1(135-498)	GT1	N
	PO212g039260.t1	GT1(136-434)	GT1	N	S27g037870.t1	GT1(136-434)	GT1	N
	PO212g049620.t1	GT1(224-552)	GT1	N	S27g048230.t1	GT1(224-552)	GT1	N
	PO212g060840.t1	GT1(868-1279)	GT1	N	S27g059440.t1	GT1(868-1279)	GT1	N
	PO212g086910.t1	GT1(97-492)	GT1	N	S27g071380.t1	GT1(97-492)	GT1	N
	PO212g037540.t1	GT109(11-430)	GT109	N	S27g036150.t1	GT109(11-430)	GT109	N
	PO212g016910.t1	GT109(17-438)	GT109	N	S27g016960.t1	GT109(17-438)	GT109	N
	PO212g072120.t1	GT109(18-385)	GT109	N	S27g096810.t1	GT109(18-385)	GT109	N
	PO212g016890.t1	GT109(21-356)	GT109	N	S27g016940.t1	GT109(21-356)	GT109	N
	PO212g065090.t1	GT15(118-423)	GT15	N	S27g063330.t1	GT15(118-423)	GT15	N
	PO212g062630.t1	GT15(64-334)	GT15	Y (1-36)	S27g060860.t1	GT15(64-334)	GT15	Y (1-36)
	PO212g079000.t1	GT15(73-351)	GT15	Y (1-31)	S27g083380.t1	GT15(73-351)	GT15	Y (1-31)
	PO212g057080.t1	GT2(1027-1535)	GT2	N	S27g055680.t1	GT2(1027-1535)	GT2	N
	PO212g012520.t1	GT2(104-330)	GT2	N	S27g012570.t1	GT2(104-330)	GT2	N
	PO212g057070.t1	GT2(1213-1720)	GT2	N	S27g055670.t1	GT2(1213-1720)	GT2	N
	PO212g029890.t1	GT2(180-464)	GT2	N	S27g029960.t1	GT2(180-464)	GT2	N
	PO212g018970.t1	GT2(203-371)	GT2	N	S27g019030.t1	GT2(203-371)	GT2	N
	PO212g000170.t1	GT2(217-385)	GT2	N	S27g000200.t1	GT2(217-385)	GT2	N
	PO212g032240.t1	GT2(225-393)	GT2	N	S27g032320.t1	GT2(225-393)	GT2	N
	PO212g092220.t1	GT2(232-465)	GT2	N	S27g076700.t1	GT2(232-465)	GT2	N
	PO212g074050.t1	GT2(248-411)+GT2(389-597)	GT2	N	S27g078430.t1	GT2(248-411)+GT2(389-597)	GT2	N
	PO212g047000.t1	GT2(252-460)	GT2	N	S27g045590.t1	GT2(252-460)	GT2	N
	PO212g023850.t1	GT2(417-579)	GT2	N	S27g023910.t1	GT2(417-579)	GT2	N
	PO212g084650.t1	GT2(45-285)	GT2	N	S27g089020.t1	GT2(45-285)	GT2	N
	PO212g049950.t1	GT2(653-1175)	GT2	N	S27g048560.t1	GT2(653-1175)	GT2	N
	PO212g027280.t1	GT2(9-183)	GT2	N	S27g027340.t1	GT2(9-183)	GT2	N
	PO212g044820.t1	GT2(99-329)	GT2	N	S27g043410.t1	GT2(99-329)	GT2	N
	PO212g093080.t1	GT20(110-558)	GT20	N	S27g077560.t1	GT20(110-558)	GT20	N
	PO212g091190.t1	GT20(111-656)	GT20	N	S27g075660.t1	GT20(111-656)	GT20	N
	PO212g067080.t1	GT20(165-630)	GT20	N	S27g065340.t1	GT20(165-630)	GT20	N
	PO212g096910.t1	GT20(166-615)	GT20	N	S27g093240.t1	GT20(166-615)	GT20	N
	PO212g059270.t1	GT20(7-471)	GT20	N	S27g057870.t1	GT20(7-471)	GT20	N
	PO212g001630.t1	GT20(7-474)	GT20	N	S27g001660.t1	GT20(7-474)	GT20	N
	PO212g069950.t1	GT20(8-469)	GT20	N	S27g068200.t1	GT20(8-469)	GT20	N
	PO212g011090.t1	GT21(68-386)	GT21	N	S27g011140.t1	GT21(68-386)	GT21	N
	PO212g094640.t1	GT22(20-478)	GT22	N	S27g090970.t1	GT22(20-478)	GT22	N
	PO212g077370.t1	GT22(2-339)	GT22	N	S27g081750.t1	GT22(2-339)	GT22	N
	PO212g037890.t1	GT22(33-457)	GT22	N	S27g036500.t1	GT22(33-457)	GT22	N
	PO212g002310.t1	GT22(8-400)	GT22	N	S27g002340.t1	GT22(8-400)	GT22	N
	PO212g060970.t1	GT24(1189-1436)	GT24	N	S27g059570.t1	GT24(1189-1436)	GT24	N
	PO212g006210.t1	GT25(1-213)	GT25	N	S27g006250.t1	GT25(1-213)	GT25	N
	PO212g038170.t1	GT25(41-259)	GT25	N	S27g036780.t1	GT25(41-259)	GT25	N
	PO212g014370.t1	GT25(62-271)	GT25	N	S27g014420.t1	GT25(62-271)	GT25	N
	PO212g081490.t1	GT3(19-656)	GT3	N	S27g085860.t1	GT3(19-656)	GT3	N
	PO212g010470.t1	GT32(102-173)	GT32	N	S27g010520.t1	GT32(102-173)	GT32	N
	PO212g073470.t1	GT32(106-179)	GT32	N	S27g098160.t1	GT32(106-179)	GT32	N
	PO212g056530.t1	GT32(111-194)	GT32	N	S27g055130.t1	GT32(111-194)	GT32	N
	PO212g012940.t1	GT32(116-195)	GT32	N	S27g012990.t1	GT32(116-195)	GT32	N
	PO212g088790.t1	GT32(76-155)	GT32	N	S27g073260.t1	GT32(76-155)	GT32	N
	PO212g017570.t1	GT32(81-158)	GT32	N	S27g017630.t1	GT32(81-158)	GT32	N
	PO212g066040.t1	GT32(82-164)	GT32	N	S27g064290.t1	GT32(82-164)	GT32	N
	PO212g052740.t1	GT32(95-166)	GT32	N	S27g051340.t1	GT32(95-166)	GT32	N
	PO212g000330.t1	GT33(1-240)	GT33	N	S27g000360.t1	GT33(1-240)	GT33	N
	PO212g048750.t1	GT34(158-419)	GT34	N	S27g047360.t1	GT34(158-419)	GT34	N
	PO212g084240.t1	GT34(2-192)	GT34	N	S27g088610.t1	GT34(2-192)	GT34	N
	PO212g005820.t1	GT34(45-276)	GT34	N	S27g005860.t1	GT34(45-276)	GT34	N
	PO212g028520.t1	GT35(169-884)	GT35	N	S27g028590.t1	GT35(169-884)	GT35	N
	PO212g066930.t1	GT39(49-293)	GT39	N	S27g065190.t1	GT39(49-293)	GT39	N
	PO212g091940.t1	GT39(63-308)	GT39	N	S27g076420.t1	GT39(63-308)	GT39	N
	PO212g051500.t1	GT39(67-298)	GT39	N	S27g050100.t1	GT39(67-298)	GT39	N
	PO212g073670.t1	GT4(216-362)	GT4	N	S27g098360.t1	GT4(216-362)	GT4	N
	PO212g064550.t1	GT4(237-403)	GT4	N	S27g062790.t1	GT4(237-403)	GT4	N
	PO212g098390.t1	GT4(366-530)	GT4	N	S27g094720.t1	GT4(366-530)	GT4	N
	PO212g061330.t1	GT4(455-625)	GT4	N	S27g059930.t1	GT4(455-625)	GT4	N
	PO212g003350.t1	GT48(860-1638)	GT48	N	S27g003380.t1	GT48(860-1638)	GT48	N
	PO212g082990.t1	GT50(139-404)	GT50	N	S27g087360.t1	GT50(139-404)	GT50	N
	PO212g070270.t1	GT57(107-586)	GT57	N	S27g068520.t1	GT57(107-586)	GT57	N
	PO212g033520.t1	GT57(68-569)	GT57	N	S27g099050.t1	GT57(68-569)	GT57	N
	PO212g065240.t1	GT58(23-378)	GT58	N	S27g063480.t1	GT58(23-378)	GT58	N
	PO212g033070.t1	GT59(82-639)	GT59	N	S27g099500.t1	GT59(82-639)	GT59	N
	PO212g014470.t1	GT62(100-364)	GT62	N	S27g014520.t1	GT62(100-364)	GT62	N
	PO212g093650.t1	GT62(80-344)	GT62	Y (1-52)	S27g078130.t1	GT62(80-344)	GT62	Y (1-52)
	PO212g069150.t1	GT62(84-347)	GT62	N	S27g067410.t1	GT62(84-347)	GT62	N
	PO212g066850.t1	GT66(23-660)	GT66	N	S27g065110.t1	GT66(23-660)	GT66	N
	PO212g007420.t1	GT69(142-395)	GT69	N	S27g007470.t1	GT69(142-395)	GT69	N
	PO212g011700.t1	GT69(267-519)	GT69	N	S27g011750.t1	GT69(267-519)	GT69	N
	PO212g088560.t1c	GT71(129-361)	GT71	Y (1-30)	S27g073030.t1	GT71(113-345)	GT71	N
	PO212g064350.t1	GT71(135-365)	GT71	Y (1-35)	S27g062590.t1	GT71(135-365)	GT71	Y (1-35)
	PO212g057020.t1	GT71(271-509)	GT71	N	S27g055620.t1	GT71(271-509)	GT71	N
	PO212g005080.t1	GT76(30-450)	GT76	N	S27g005120.t1	GT76(30-450)	GT76	N
	PO212g017590.t1	GT8(11-268)	GT8	N	S27g017650.t1	GT8(11-268)	GT8	N
	PO212g074510.t1	GT8(14-228)	GT8	N	S27g078890.t1	GT8(14-228)	GT8	N
	PO212g009900.t1	GT8(16-255)	GT8	N	S27g009940.t1	GT8(16-255)	GT8	N
	PO212g047160.t1	GT8(80-326)	GT8	N	S27g045750.t1	GT8(80-326)	GT8	N
	PO212g100600.t1	GT8(9-220)	GT8	N	S27g100360.t1	GT8(9-220)	GT8	N
	PO212g049180.t1	GT90(179-425)	GT0	N	S27g047790.t1	GT90(179-425)	GT0	N
	PO212g081740.t1	GT90(191-423)	GT0	N	S27g086110.t1	GT90(191-423)	GT0	N
	PO212g030570.t1	GT90(298-581)	GT90	N	S27g030640.t1	GT90(298-581)	GT90	N
	PO212g032660.t1	GT90(310-541)	GT0	Y (1-28)	S27g099910.t1	GT90(310-541)	GT0	Y (1-28)
	PO212g100580.t1	GT90(314-581)	GT90	Y (1-29)	S27g100340.t1	GT90(314-581)	GT90	Y (1-29)
	PO212g030430.t1	GT90(327-601)	GT90	N	S27g030500.t1	GT90(327-601)	GT90	N
	PO212g035890.t1	GT90(337-611)	GT90	N	S27g034490.t1	GT90(337-611)	GT90	N
	PO212g072900.t1	GT90(345-617)	GT90	N	S27g097590.t1	GT90(345-617)	GT90	N
	PO212g021320.t1	GT90(678-972)	GT90	N	S27g021380.t1	GT90(678-972)	GT90	N
Polysaccharide Lyases (PLs)	PO212g024720.t1	PL1_2(72-247)+CE15(464-789)	PL1_2	Y (1-23)	S27g004920.t1	PL3_2(30-214)	PL3_2	N
	PO212g063040.t1	PL1_4(110-294)	PL1_4	Y (1-23)	S27g024780.t1	PL1_2(72-247)+CE15(464-789)	PL1_2	Y (1-23)
	PO212g055640.t1	PL1_4(113-297)	PL1_4	Y (1-20)	S27g061270.t1	PL1_4(110-294)	PL1_4	Y (1-23)
	PO212g078320.t1	PL1_4(117-298)	PL1_4	Y (1-25)	S27g054240.t1	PL1_4(113-297)	PL1_4	Y (1-20)
	PO212g020360.t1	PL1_7(80-261)	PL1_7	Y (1-22)	S27g082700.t1	PL1_4(117-298)	PL1_4	Y (1-25)
	PO212g041680.t1	PL26(30-922)	PL26	Y (1-22)	S27g020420.t1	PL1_7(80-261)	PL1_7	Y (1-22)
	PO212g004880.t1	PL3_2(30-214)	PL3_2	N	S27g040290.t1	PL26(30-922)	PL26	Y (1-22)
	PO212g083950.t1	PL4_1(14-522)	PL4_1	N	S27g088320.t1	PL4_1(14-522)	PL4_1	N
	PO212g100000.t1	PL4_1(20-518)	PL4_1	Y (1-22)	S27g096330.t1	PL4_1(20-518)	PL4_1	Y (1-22)
	PO212g073870.t1	PL4_3(16-644)	PL4_3	N	S27g098560.t1	PL4_3(16-644)	PL4_3	N
Carbohydrate Esterases (CEs)	PO212g032310.t1	CE12(17-222)	CE12	Y (1-30)	S27g008290.t1	CE9(13-395)	CE9	N
	PO212g085580.t1	CE12(37-233)	CE12	N	S27g032390.t1	CE12(17-222)	CE12	Y (1-30)
	PO212g096740.t1	CE16(1201-1457)	CE16	N	S27g102450.t1	CE12(37-233)	CE12	N
	PO212g017150.t1	CE16(37-335)	CE0	Y (1-21)	S27g093070.t1	CE16(1201-1457)	CE16	N
	PO212g049570.t1	CE3(1-190)	CE0	N	S27g017210.t1	CE16(37-335)	CE0	Y (1-21)
	PO212g087910.t1	CE3(21-210)	CE3	N	S27g048180.t1	CE3(1-190)	CE0	N
	PO212g090050.t1	CE3(53-241)	CE3	Y (1-24)	S27g072380.t1	CE3(21-210)	CE3	N
	PO212g070720.t1	CE4(128-255)	CBM18+CE4	Y (1-30)	S27g074520.t1	CE3(53-241)	CE3	Y (1-24)
	PO212g009440.t1	CE4(53-206)	CE4	Y (1-20)	S27g068970.t1	CE4(128-255)	CBM18+CE4	Y (1-30)
	PO212g037820.t1	CE5(30-232)	CE5	Y (1-18)	S27g009480.t1	CE4(53-206)	CE4	Y (1-20)
	PO212g022760.t1	CE5(35-211)	CE5	Y (1-17)	S27g036430.t1	CE5(30-232)	CE5	Y (1-18)
	PO212g071950.t1	CE5(37-212)	CE5	Y (1-26)	S27g022820.t1	CE5(35-211)	CE5	Y (1-17)
	PO212g087480.t1	CE8(42-299)	CE8	Y (1-20)	S27g070200.t1	CE5(37-212)	CE5	Y (1-26)
	PO212g033660.t1	CE8(45-366)	CE8	Y (1-21)	S27g071950.t1	CE8(42-299)	CE8	Y (1-20)
	PO212g008240.t1	CE9(13-395)	CE9	N	S27g098910.t1	CE8(45-366)	CE8	Y (1-21)
Auxiliary Activities (AAs)	PO212g080560.t1	AA1(2-491)	AA1	N	S27g000700.t1	AA2(9-267)	AA2	N
	PO212g007020.t1	AA1(39-567)	AA1	Y (1-21)	S27g084930.t1	AA1(2-491)	AA1	N
	PO212g035010.t1	AA1(40-530)	AA1	Y (1-22)	S27g007060.t1	AA1(39-567)	AA1	Y (1-21)
	PO212g065760.t1	AA1(54-589)	AA1	Y (1-25)	S27g033610.t1	AA1(40-530)	AA1	Y (1-22)
	PO212g035900.t1	AA1(90-604)	AA1	N	S27g064000.t1	AA1(54-589)	AA1	Y (1-25)
	PO212g080950.t1	AA1_2(38-379)	AA1_2	Y (1-19)	S27g034500.t1	AA1(90-604)	AA1	N
	PO212g064520.t1	AA1_2(44-382)	AA1_2	N	S27g085320.t1	AA1_2(38-379)	AA1_2	Y (1-19)
	PO212g007010.t1	AA1_3(53-363)	AA1_3	N	S27g062760.t1	AA1_2(44-382)	AA1_2	N
	PO212g071650.t1	AA11(18-240)	AA11	Y (1-18)	S27g007050.t1	AA1_3(53-363)	AA1_3	N
	PO212g080850.t1	AA11(20-220)	AA11	Y (1-20)	S27g069900.t1	AA11(18-240)	AA11	Y (1-18)
	PO212g087260.t1	AA13(19-247)	AA13	N	S27g085220.t1	AA11(20-220)	AA11	Y (1-20)
	PO212g028940.t1	AA13(19-250)+CBM20(289-379)	AA13+CBM20	Y (1-21)	S27g071730.t1	AA13(19-247)	AA13	N
	PO212g037260.t1	AA16(20-189)	AA16	Y (1-37)	S27g029010.t1	AA13(19-250)+CBM20(289-379)	AA13+CBM20	Y (1-21)
	PO212g094620.t1	AA2(104-351)	AA2	Y (1-21)	S27g035860.t1	AA16(20-189)	AA16	Y (1-37)
	PO212g000670.t1	AA2(9-267)	AA2	N	S27g090950.t1	AA2(104-351)	AA2	Y (1-21)
	PO212g008250.t1	AA3(11-539)	AA3_2	N	S27g008300.t1	AA3(11-539)	AA3_2	N
	PO212g099480.t1	AA3(14-542)	AA3_2	N	S27g095810.t1	AA3(14-542)	AA3_2	N
	PO212g074120.t1	AA3_1(19-543)	AA3_1	Y (1-25)	S27g078500.t1	AA3_1(19-543)	AA3_1	Y (1-25)
	PO212g073790.t1	AA3_1(217-733)	AA3	N	S27g098480.t1	AA3_1(217-733)	AA3	N
	PO212g045650.t1	AA3_2(17-608)	AA3_2	N	S27g044250.t1	AA3_2(17-608)	AA3_2	N
	PO212g025860.t1	AA3_2(18-581)	AA3_2	N	S27g025920.t1	AA3_2(18-581)	AA3_2	N
	PO212g071870.t1	AA3_2(245-585)	AA3_2	N	S27g070120.t1	AA3_2(245-585)	AA3_2	N
	PO212g030500.t1	AA3_2(24-637)	AA3	N	S27g030570.t1	AA3_2(24-637)	AA3	N
	PO212g007820.t1	AA3_2(24-639)	AA3	N	S27g007870.t1	AA3_2(24-639)	AA3	N
	PO212g062120.t1	AA3_2(26-589)	AA3_2	Y (1-20)	S27g060350.t1	AA3_2(26-589)	AA3_2	Y (1-20)
	PO212g047830.t1	AA3_2(27-523)	AA3_2	N	S27g046440.t1	AA3_2(27-523)	AA3_2	N
	PO212g010850.t1	AA3_2(32-605)	AA3_2	N	S27g010900.t1	AA3_2(32-605)	AA3_2	N
	PO212g010560.t1	AA3_2(33-615)	AA3_2	N	S27g010610.t1	AA3_2(33-615)	AA3_2	N
	PO212g007920.t1	AA3_2(3-558)	AA3_2	N	S27g007970.t1	AA3_2(3-558)	AA3_2	N
	PO212g007770.t1	AA3_2(3-599)	AA3_2	N	S27g007820.t1	AA3_2(3-599)	AA3_2	N
	PO212g006470.t1	AA3_2(39-667)	AA3	Y (1-19)	S27g006510.t1	AA3_2(39-667)	AA3	Y (1-19)
	PO212g090470.t1	AA3_2(42-599)	AA3_2	N	S27g074940.t1	AA3_2(42-599)	AA3_2	N
	PO212g043430.t1	AA3_2(42-604)	AA3_2	N	S27g042020.t1	AA3_2(42-604)	AA3_2	N
	PO212g067880.t1	AA3_2(52-627)	AA3_2	N	S27g066140.t1	AA3_2(52-627)	AA3_2	N
	PO212g058840.t1	AA3_2(7-543)	AA3_2	N	S27g057440.t1	AA3_2(7-543)	AA3_2	N
	PO212g035250.t1	AA3_2(8-572)	AA3_2	N	S27g033850.t1	AA3_2(8-572)	AA3_2	N
	PO212g043290.t1	AA3_2(9-574)	AA3_2	N	S27g041880.t1	AA3_2(9-574)	AA3_2	N
	PO212g055580.t1	AA3_3(5-641)	AA3_3	N	S27g054180.t1	AA3_3(5-641)	AA3_3	N
	PO212g084730.t1	AA4(114-337)	GT31	N	S27g089100.t1	AA4(114-337)	GT31	N
	PO212g013590.t1	AA4(8-531)	AA4	N	S27g013630.t1	AA4(8-531)	AA4	N
	PO212g075820.t1	AA4(89-326)	GT31	N	S27g080200.t1	AA4(89-326)	GT31	N
	PO212g007030.t1	AA5_2(1-390)	AA5_2+CBM32	N	S27g007070.t1	AA5_2(1-390)	AA5_2+CBM32	N
	PO212g079170.t1	AA5_2(69-671)	AA5_2+CBM32	Y (1-18)	S27g083550.t1	AA5_2(69-671)	AA5_2+CBM32	Y (1-18)
	PO212g073290.t1	AA5_2(79-714)	AA5_2+CBM32	Y (1-23)	S27g097980.t1	AA5_2(79-714)	AA5_2+CBM32	Y (1-23)
	PO212g020670.t1	AA6(4-199)	AA6	N	S27g020730.t1	AA6(4-199)	AA6	N
	PO212g072140.t1	AA7(124-583)	GH43_11	Y (1-30)	S27g096830.t1	AA7(124-583)	GH43_11	Y (1-30)
	PO212g011390.t1	AA7(37-253)	AA7	N	S27g011450.t1	AA7(37-253)	AA7	N
	PO212g025370.t1	AA7(40-249)	AA7	N	S27g025430.t1	AA7(40-249)	AA7	N
	PO212g058100.t1	AA7(52-295)	AA7	Y (1-19)	S27g056700.t1	AA7(52-295)	AA7	Y (1-19)
	PO212g089290.t1	AA9(6-223)	AA9	Y (1-20)	S27g073760.t1	AA9(6-223)	AA9	Y (1-20)
	PO212g024770.t1	AA9(7-231)	AA9	N	S27g024830.t1	AA9(7-231)	AA9	N
	PO212g058620.t1	AA9(9-231)	AA9+CBM1	N	S27g057220.t1	AA9(9-231)	AA9+CBM1	N
	PO212g029980.t1	AA9(9-232)	AA9	Y (1-27)	S27g030050.t1	AA9(9-232)	AA9	Y (1-27)
	PO212g012360.t1	CBM63(291-361)	CBM63	Y (1-21)	S27g012410.t1	CBM63(291-361)	CBM63	Y (1-21)
	PO212g057690.t1	CBM21(328-435)	CBM21	N	S27g056290.t1	CBM21(328-435)	CBM21	N
	PO212g033920.t1	CBM67(129-309)+GH78(335-862)	GH78	N	S27g098650.t1	CBM67(129-309)+GH78(335-862)	GH78	N
	PO212g033910.t1	CBM67(159-334)+GH78(361-880)	GH78	N	S27g098660.t1	CBM67(159-334)+GH78(361-880)	GH78	N
	PO212g025490.t1	CBM67(16-155)+GH78(271-764)	GH78	N	S27g025550.t1	CBM67(16-155)+GH78(271-764)	GH78	N
	PO212g093200.t1	CBM87(194-410)+CE18(411-778)	CBM87+CE18	N	S27g077680.t1	CBM87(194-410)+CE18(411-778)	CBM87+CE18	N

## Sheet: Opcion 2
Table S3. Comparison of CAZymes between PO212 and S27 genomes
	PO212 Gene ID	HMMER(PO212/S27)	DIAMOND	Signal Peptide (PO212/S27)	S27 Gene ID
Glycoside Hydrolases (GHs)	PO212g026280.t1	GH1(12-482)	GH1	N	S27g026340.t1
	PO212g058460.t1	GH1(161-615)	GH1	N	S27g057060.t1
	PO212g036710.t1	GH1(6-476)	GH1	N	S27g035310.t1
	PO212g000640.t1	GH10(27-336)	CBM1+GH10	Y (1-25)	S27g000670.t1
	PO212g092490.t1	GH10(35-313)	GH10	Y (1-24)	S27g076970.t1
	PO212g038400.t1	GH10(35-330)	GH10	Y (1-25)	S27g037010.t1
	PO212g001380.t1	GH105(33-376)	GH105	Y (1-24)	S27g001410.t1
	PO212g058640.t1	GH105(44-363)	GH105	N	S27g057240.t1
	PO212g049810.t1	GH106(30-775)	GH106	Y (1-25)	S27g048420.t1
	PO212g049160.t1	GH11(38-214)	GH11	Y (1-20)	S27g047770.t1
	PO212g053760.t1a	GH114(70-260)/GH114(69-259)	GH114	N	S27g052360.t1
	PO212g093190.t1	GH114(81-273)	GH114	N	S27g077670.t1
	PO212g092230.t1	GH12(191-332)	GH12	N	S27g076710.t1
	PO212g044560.t1	GH12(90-237)	GH12	Y (1-17)	S27g043150.t1
	PO212g041100.t1	GH12(98-244)	GH12	Y (1-27)	S27g039710.t1
	PO212g070110.t1	GH125(83-513)	GH125	Y (1-19)	S27g068360.t1
	PO212g006040.t1	GH128(46-262)	GH128	Y (1-20)	S27g006080.t1
	PO212g052610.t1	GH13_1(117-378)	GH13_1	Y (1-21)	S27g051210.t1
	PO212g044620.t1	GH13_1(25-331)	GH13_1	N	S27g043210.t1
	PO212g062450.t1	GH13_1(54-356)	GH13_1	N	S27g060680.t1
	PO212g009650.t1	GH13_1(57-361)	GH13_1	Y (1-19)	S27g009690.t1
	PO212g047320.t1	GH13_1(61-365)+CBM20(527-616)	CBM20+GH13_1	N	S27g045910.t1
	PO212g062440.t1	GH13_22(102-502)+GH13_22(1175-1640)	GH13_22+GT5	N	S27g060670.t1
	PO212g011970.t1	GH13_22(97-493)+GH13_22(1145-1607)	GH13_22+GT5	N	S27g012020.t1
	PO212g032880.t1	GH13_22(98-495)+GH13_22(1160-1624)	GH13_22+GT5	N	S27g099690.t1
	PO212g044610.t1	GH13_22(99-498)+GH13_22(1167-1631)	GH13_22+GT5	Y (1-20)	S27g043200.t1
	PO212g018070.t1	GH13_25(1073-1524)	GH13_25+GH133	N	S27g018130.t1
	PO212g006550.t1	GH13_40(33-392)	GH13_40	N	S27g006590.t1
	PO212g033770.t1	GH13_40(35-391)	GH13_40	N	S27g098800.t1
	PO212g088000.t1	GH13_40(70-430)	GH13_40	N	S27g072470.t1
	PO212g034790.t1	GH13_5(53-391)	GH13_5	N	S27g033380.t1
	PO212g044630.t1	GH13_5(64-402)	GH13_5	N	S27g043220.t1
	PO212g062870.t1	GH13_8(236-529)	CBM48+GH13_8	N	S27g061100.t1
	PO212g048560.t1	GH131(19-257)	GH131	N	S27g047170.t1
	PO212g052410.t1	GH132(124-432)	GH132	Y (1-25)	S27g051010.t1
	PO212g037810.t1	GH132(29-304)	GH132	Y (1-23)	S27g036420.t1
	PO212g066650.t1	GH134(123-284)	GH134	N	S27g064910.t1
	PO212g058760.t1	GH134(35-193)	GH134	N	S27g057360.t1
	PO212g043040.t1	GH134(36-194)	GH134	Y (1-32)	S27g041630.t1
	PO212g054650.t1	GH135(22-246)	GH135	N	S27g053250.t1
	PO212g093180.t1	GH135(55-295)	GH135	N	S27g077660.t1
	PO212g025520.t1	GH146(47-562)	GH146	N	S27g025580.t1
	PO212g008040.t1	GH15(281-669)	GH15	N	S27g008090.t1
	PO212g001480.t1	GH15(39-448)	GH15	Y (1-30)	S27g001510.t1
	PO212g047330.t1	GH15(49-455)+CBM20(530-621)	CBM20+GH15	N	S27g045920.t1
	PO212g098600.t1	GH154(21-369)	GH154	N	S27g094930.t1
	PO212g082050.t1	GH16_1(118-347)	GH16_1	N	S27g086420.t1
	PO212g086850.t1	GH16_1(136-367)	GH16_1	N	S27g071320.t1
	PO212g074320.t1	GH16_1(64-300)	GH16_1	Y (1-22)	S27g078700.t1
	PO212g021330.t1	GH16_1(67-293)	GH16_1	Y (1-21)	S27g021390.t1
	PO212g058250.t1	GH16_1(67-300)	GH16_1	Y (1-25)	S27g056850.t1
	PO212g088240.t1	GH16_18(552-708)	GH16_18	N	S27g072710.t1
	PO212g074620.t1	GH16_18(66-224)	GH16_18	Y (1-19)	S27g079000.t1
	PO212g056850.t1	GH16_18(67-222)	GH16_18	Y (1-20)	S27g055450.t1
	PO212g030460.t1	GH16_18(69-224)	GH16_18	Y (1-36)	S27g030530.t1
	PO212g073350.t1	GH16_18(70-226)	GH16_18	Y (1-22)	S27g098040.t1
	PO212g048780.t1	GH16_18(71-224)	GH16_18	N	S27g047390.t1
	PO212g048790.t1	GH16_18(72-230)	GH16_18	Y (1-24)	S27g047400.t1
	PO212g095190.t1	GH16_19(102-274)	CBM18+GH16_19	Y (1-20)	S27g091520.t1
	PO212g086730.t1	GH16_2(275-604)	GH16_2	N	S27g071200.t1
	PO212g068500.t1	GH16_22(552-797)	GH16_22	N	S27g066760.t1
	PO212g089170.t1	GH16_3(62-273)	GH16	N	S27g073640.t1
	PO212g003330.t1	GH17(145-394)	GH17	Y (1-22)	S27g003360.t1
	PO212g025940.t1	GH17(24-314)	GH17	Y (1-21)	S27g026000.t1
	PO212g078520.t1	GH17(330-602)	GH17	N	S27g082900.t1
	PO212g044310.t1	GH172(100-361)	GH172	N	S27g042900.t1
	PO212g098970.t1	GH18(123-461)	CBM18+GH18	Y (1-24)	S27g095300.t1
	PO212g076420.t1	GH18(19-416)	CBM18+GH18	Y (1-22)	S27g080800.t1
	PO212g010580.t1	GH18(28-281)	GH18	Y (1-22)	S27g010630.t1
	PO212g081430.t1	GH18(30-281)	GH18	Y (1-23)	S27g085800.t1
	PO212g020620.t1	GH18(31-353)	GH18	N	S27g020680.t1
	PO212g010700.t1	GH18(32-239)	GH18	N	S27g010750.t1
	PO212g000840.t1	GH18(38-390)	GH18	Y (1-18)	S27g000870.t1
	PO212g102060.t1b	GH18(39-388)	GH18	N
	PO212g013810.t1	GH18(39-397)	GH18	Y (1-32)	S27g013850.t1
	PO212g026610.t1	GH18(4-354)	GH18	N	S27g026670.t1
	PO212g052260.t1	GH184(117-241)	GH184	Y (1-21)	S27g050860.t1
	PO212g057090.t1	GH2(12-505)	GH2	N	S27g055690.t1
	PO212g011270.t1	GH2(40-927)	GH2	N	S27g011320.t1
	PO212g043140.t1	GH2(41-632)	GH2	Y (1-19)	S27g041730.t1
	PO212g083020.t1	GH2(5-666)	GH2	N	S27g087390.t1
	PO212g043090.t1	GH2(5-726)	GH2	N	S27g041680.t1
	PO212g093850.t1	GH2(66-531)	GH2	N	S27g090170.t1
	PO212g058430.t1	GH2(87-733)	GH2	Y (1-23)	S27g057030.t1
	PO212g020280.t1	GH20(165-497)	GH20	Y (1-24)	S27g020340.t1
	PO212g089850.t1	GH20(170-540)	GH20	Y (1-27)	S27g074320.t1
	PO212g085680.t1	GH25(22-205)	GH25	Y (1-21)	S27g102350.t1
	PO212g005610.t1	GH26(25-333)	GH26	Y (1-28)	S27g005650.t1
	PO212g082210.t1	GH27(128-412)	GH27	N	S27g086580.t1
	PO212g016510.t1	GH28(46-365)	GH28	Y (1-19)	S27g016560.t1
	PO212g087490.t1	GH28(51-388)	GH28	Y (1-21)	S27g071960.t1
	PO212g018750.t1	GH28(72-424)	GH28	N	S27g018810.t1
	PO212g096150.t1	GH28(76-405)	GH28	Y (1-21)	S27g092480.t1
	PO212g047220.t1	GH28(77-425)	GH28	Y (1-19)	S27g045810.t1
	PO212g011920.t1	GH3(101-324)	GH3	Y (1-21)	S27g011970.t1
	PO212g050820.t1	GH3(109-324)	GH3	Y (1-28)	S27g049420.t1
	PO212g011420.t1	GH3(114-338)	GH3	Y (1-23)	S27g011480.t1
	PO212g008280.t1	GH3(174-399)	GH3	N	S27g008330.t1
	PO212g087330.t1	GH3(270-481)	GH3	N	S27g071800.t1
	PO212g079490.t1	GH3(32-245)	GH3	N	S27g083860.t1
	PO212g041590.t1	GH3(32-246)	GH3	N	S27g040200.t1
	PO212g045520.t1	GH3(34-245)	GH3	N	S27g044120.t1
	PO212g019830.t1	GH3(35-248)	GH3	N	S27g019890.t1
	PO212g089980.t1	GH3(67-272)	GH3	Y (1-23)	S27g074450.t1
	PO212g101250.t1	GH3(68-290)	GH3	N	S27g101010.t1
	PO212g100750.t1	GH3(78-299)	GH3	Y (1-19)	S27g100510.t1
	PO212g083370.t1	GH3(90-310)	GH3	N	S27g087740.t1
	PO212g049520.t1	GH3(90-313)	GH3	Y (1-22)	S27g048130.t1
	PO212g073650.t1	GH3(93-340)	GH3	Y (1-26)	S27g098340.t1
	PO212g056550.t1	GH3(95-309)	GH3	Y (1-20)	S27g055150.t1
	PO212g010480.t1	GH30_3(61-484)	GH30_3	Y (1-18)	S27g010530.t1
	PO212g073340.t1	GH31_1(242-787)	GH31	Y (1-23)	S27g098030.t1
	PO212g083140.t1	GH31_1(260-834)	GH31	Y (1-20)	S27g087510.t1
	PO212g053790.t1	GH31_1(303-864)	GH31	Y (1-31)	S27g052390.t1
	PO212g090450.t1	GH31_1(306-852)	GH31	Y (1-24)	S27g074920.t1
	PO212g009660.t1	GH31_1(315-864)	GH31	Y (1-33)	S27g009700.t1
	PO212g081370.t1	GH31_1(353-800)	GH31	Y (1-21)	S27g085740.t1
	PO212g048660.t1	GH31_13(267-732)	GH31	Y (1-22)	S27g047270.t1
	PO212g072970.t1	GH31_2(233-717)	GH31	N	S27g097660.t1
	PO212g007620.t1	GH31_3(254-690)	GH31	N	S27g007670.t1
	PO212g021050.t1	GH31_4(209-655)	GH31	N	S27g021110.t1
	PO212g043910.t1	GH31_4(209-667)	GH31	N	S27g042500.t1
	PO212g049020.t1	GH31_5(233-711)	GH31	Y (1-19)	S27g047630.t1
	PO212g044290.t1	GH32(11-357)	GH32	N	S27g042880.t1
	PO212g082290.t1	GH32(30-371)	GH32	Y (1-19)	S27g086660.t1
	PO212g078410.t1	GH32(31-360)	GH32	N	S27g082790.t1
	PO212g089030.t1	GH32(45-405)	GH32	N	S27g073500.t1
	PO212g039110.t1	GH32(46-398)	GH32	N	S27g037720.t1
	PO212g100050.t1	GH32(48-396)	GH32	N	S27g096380.t1
	PO212g051090.t1	GH32(52-404)	GH32	N	S27g049700.t1
	PO212g084180.t1	GH33(40-373)	GH33	N	S27g088550.t1
	PO212g000080.t1	GH33(41-411)	GH33	N	S27g000110.t1
	PO212g063320.t1	GH35(1-230)	GH35	N	S27g061550.t1
	PO212g099000.t1	GH35(38-371)	GH35	Y (1-22)	S27g095330.t1
	PO212g034400.t1	GH35(47-393)	GH35	Y (1-22)	S27g032990.t1
	PO212g037510.t1	GH35(53-387)	GH35	Y (1-20)	S27g036120.t1
	PO212g071280.t1	GH36(39-729)	GH36	Y (1-27)	S27g069530.t1
	PO212g002980.t1	GH37(144-703)	GH37	N	S27g003010.t1
	PO212g092660.t1	GH38(755-1012)	GH38	N	S27g077140.t1
	PO212g098760.t1	GH42(51-441)	GH42	Y (1-20)	S27g095090.t1
	PO212g090630.t1	GH43_1(4-346)	GH43_1	N	S27g075100.t1
	PO212g041580.t1	GH43_13(2-302)+CBM91(329-540)	GH43_13	N	S27g040190.t1
	PO212g076790.t1	GH43_13(3-302)+CBM91(328-518)	GH43_13	N	S27g081170.t1
	PO212g062750.t1	GH43_14(5-301)+CBM91(328-506)	GH43_14	N	S27g060980.t1
	PO212g100480.t1	GH43_21(78-304)	GH43_21	Y (1-20)	S27g100240.t1
	PO212g007810.t1	GH43_24(47-288)	CBM35+GH43_24	N	S27g007860.t1
	PO212g034450.t1	GH43_26(22-308)	GH43_26	Y (1-20)	S27g033040.t1
	PO212g049010.t1	GH43_30(42-319)	GH43_30	Y (1-35)	S27g047620.t1
	PO212g032380.t1	GH43_6(18-297)	GH43_6	N	S27g032460.t1
	PO212g056270.t1	GH43_6(25-320)	GH43_6	N	S27g054870.t1
	PO212g049510.t1	GH43_6(30-318)	GH43_6	N	S27g048120.t1
	PO212g085490.t1	GH43_6(31-320)	GH43_6	Y (1-23)	S27g102540.t1
	PO212g074660.t1	GH43_6(47-329)	GH43_6	Y (1-20)	S27g079040.t1
	PO212g058020.t1	GH43_6(51-351)	GH43_6	N	S27g056620.t1
	PO212g009560.t1	GH47(105-591)	GH47	N	S27g009600.t1
	PO212g084510.t1	GH47(164-705)	GH47	N	S27g088880.t1
	PO212g003280.t1	GH47(238-914)	GH47	Y (1-26)	S27g003310.t1
	PO212g037000.t1	GH47(46-506)	GH47	Y (1-21)	S27g035600.t1
	PO212g098790.t1	GH47(592-1122)	GH47	N	S27g095120.t1
	PO212g074990.t1	GH5_12(15-548)	GH5_12	N	S27g079370.t1
	PO212g039280.t1	GH5_12(15-549)	GH5_12	N	S27g037890.t1
	PO212g052870.t1	GH5_22(49-337)	GH5_22	N	S27g051470.t1
	PO212g031480.t1	GH5_23(95-374)	GH5_23	Y (1-29)	S27g031560.t1
	PO212g082570.t1	GH5_4(899-1166)+CBM46(1211-1292)	GH5_4	N	S27g086940.t1
	PO212g096730.t1	GH5_5(32-308)	GH5_5	Y (1-27)	S27g093060.t1
	PO212g076690.t1	GH5_5(33-310)	CBM1+GH5_5	Y (1-26)	S27g081070.t1
	PO212g015590.t1	GH5_5(43-320)	CBM1+GH5_5	N	S27g015640.t1
	PO212g082850.t1	GH5_7(116-389)	CBM1+GH5_7	Y (1-18)	S27g087220.t1
	PO212g053890.t1	GH5_7(59-331)	GH5_7	Y (1-18)	S27g052490.t1
	PO212g066660.t1	GH5_7(95-371)	GH5_7	Y (1-21)	S27g064920.t1
	PO212g053920.t1	GH5_9(511-831)	GH5_9	N	S27g052520.t1
	PO212g093830.t1	GH5_9(87-388)	GH5_9	Y (1-25)	S27g090150.t1
	PO212g044260.t1	GH51_1(15-501)	GH51	N	S27g042850.t1
	PO212g048240.t1	GH51_2(195-634)	GH51	N	S27g046850.t1
	PO212g024490.t1	GH51_2(219-643)	GH51	Y (1-27)	S27g024550.t1
	PO212g098520.t1	GH53(123-368)	GH53	Y (1-22)	S27g094850.t1
	PO212g015950.t1	GH54(28-343)+CBM42(361-500)	CBM42+GH54	Y (1-27)	S27g016000.t1
	PO212g059440.t1	GH55(180-913)	GH55	Y (1-29)	S27g058040.t1
	PO212g037210.t1	GH55_2(50-392)+GH55_2(515-944)	GH55	Y (1-44)	S27g035810.t1
	PO212g001080.t1	GH55_2(74-814)	GH55	Y (1-19)	S27g001110.t1
	PO212g044210.t1	GH6(58-352)	GH6	Y (1-33)	S27g042800.t1
	PO212g092480.t1	GH62(28-299)	GH62	Y (1-27)	S27g076960.t1
	PO212g087960.t1	GH63(1003-1215)	GH63	N	S27g072430.t1
	PO212g094220.t1	GH64(2-371)	GH64	N	S27g090550.t1
	PO212g049790.t1	GH64(65-437)	GH64	Y (1-22)	S27g048400.t1
	PO212g038260.t1	GH65(397-760)	GH65	N	S27g036870.t1
	PO212g079530.t1	GH67(18-687)	GH67	N	S27g083900.t1
	PO212g096160.t1	GH7(19-452)	GH7	Y (1-26)	S27g092490.t1
	PO212g076660.t1	GH7(27-462)	CBM1+GH7	Y (1-26)	S27g081040.t1
	PO212g013760.t1	GH71(1-331)	GH71	N	S27g013800.t1
	PO212g058370.t1	GH71(1-386)	CBM24+GH71	N	S27g056970.t1
	PO212g085410.t1	GH71(1-386)	CBM24+GH71	N	S27g089790.t1
	PO212g101870.t1	GH71(1-387)	CBM24+GH71	N	S27g102040.t1
	PO212g085300.t1	GH71(22-406)+CBM24(448-522)+CBM24(541-617)	GH71	Y (1-20)	S27g089680.t1
	PO212g029720.t1	GH71(23-414)	GH71	Y (1-23)	S27g029790.t1
	PO212g033560.t1	GH71(24-409)+CBM24(452-527)	CBM24+GH71	Y (1-22)	S27g099010.t1
	PO212g096930.t1	GH71(35-416)	GH71	Y (1-17)	S27g093260.t1
	PO212g053500.t1	GH71(38-173)+GH71(181-368)	GH71	Y (1-25)	S27g052100.t1
	PO212g047620.t1	GH72(17-320)+CBM43(373-457)	CBM43+GH72	Y (1-18)	S27g046210.t1
	PO212g007750.t1	GH72(17-326)+CBM43(378-465)	CBM43+GH72	Y (1-18)	S27g007800.t1
	PO212g072550.t1	GH72(18-330)	GH72	Y (1-29)	S27g097240.t1
	PO212g015110.t1	GH72(21-334)+CBM43(385-473)	CBM43+GH72	Y (1-28)	S27g015160.t1
	PO212g030880.t1	GH72(24-300)	GH72	Y (1-24)	S27g030960.t1
	PO212g033330.t1	GH72(31-329)	GH72	Y (1-23)	S27g099240.t1
	PO212g053800.t1	GH75(46-243)	GH75	Y (1-22)	S27g052400.t1
	PO212g094960.t1	GH76(146-520)	GH0	Y (1-37)	S27g091290.t1
	PO212g063330.t1	GH76(24-370)	GH76	Y (1-25)	S27g061560.t1
	PO212g018380.t1	GH76(30-401)	GH76	Y (1-23)	S27g018440.t1
	PO212g040350.t1	GH76(31-394)	GH76	Y (1-25)	S27g038960.t1
	PO212g084030.t1	GH76(32-393)	GH76	Y (1-26)	S27g088400.t1
	PO212g058400.t1	GH76(32-398)	GH76	Y (1-26)	S27g057000.t1
	PO212g045890.t1	GH76(33-400)	GH76	N	S27g044490.t1
	PO212g058440.t1	GH76(40-406)	GH76	Y (1-32)	S27g057040.t1
	PO212g048270.t1	GH78(240-622)	GH78	N	S27g046880.t1
	PO212g097290.t1	GH78(86-637)	GH78	Y (1-23)	S27g093620.t1
	PO212g007100.t1	GH79(39-450)	GH79	N	S27g007150.t1
	PO212g025510.t1	GH79(41-417)	GH79	Y (1-33)	S27g025570.t1
	PO212g040830.t1	GH81(200-887)	GH81	N	S27g039440.t1
	PO212g054580.t1	GH84(186-495)	GH84	Y (1-25)	S27g053180.t1
	PO212g048680.t1	GH92(2-248)	GH92	N	S27g047290.t1
	PO212g000510.t1	GH92(255-763)	GH92	N	S27g000540.t1
	PO212g025480.t1	GH92(260-779)	GH92	Y (1-20)	S27g025540.t1
	PO212g048690.t1	GH92(317-529)	GH92	N	S27g047300.t1
	PO212g063560.t1	GH92(318-826)	GH92	N	S27g061800.t1
	PO212g100790.t1	GH93(44-352)	GH93	Y (1-25)	S27g100550.t1
	PO212g047710.t1	GH93(47-305)	GH93	N	S27g046300.t1
	PO212g026270.t1	GH95(3-730)	GH95	N	S27g026330.t1
Glycosyl Transferases (GTs)	PO212g092730.t1	GT1(108-436)	GT1	N	S27g077210.t1
	PO212g049800.t1	GT1(109-486)	GT1	N	S27g048410.t1
	PO212g038410.t1	GT1(135-498)	GT1	N	S27g037020.t1
	PO212g039260.t1	GT1(136-434)	GT1	N	S27g037870.t1
	PO212g049620.t1	GT1(224-552)	GT1	N	S27g048230.t1
	PO212g060840.t1	GT1(868-1279)	GT1	N	S27g059440.t1
	PO212g086910.t1	GT1(97-492)	GT1	N	S27g071380.t1
	PO212g037540.t1	GT109(11-430)	GT109	N	S27g036150.t1
	PO212g016910.t1	GT109(17-438)	GT109	N	S27g016960.t1
	PO212g072120.t1	GT109(18-385)	GT109	N	S27g096810.t1
	PO212g016890.t1	GT109(21-356)	GT109	N	S27g016940.t1
	PO212g065090.t1	GT15(118-423)	GT15	N	S27g063330.t1
	PO212g062630.t1	GT15(64-334)	GT15	Y (1-36)	S27g060860.t1
	PO212g079000.t1	GT15(73-351)	GT15	Y (1-31)	S27g083380.t1
	PO212g057080.t1	GT2(1027-1535)	GT2	N	S27g055680.t1
	PO212g012520.t1	GT2(104-330)	GT2	N	S27g012570.t1
	PO212g057070.t1	GT2(1213-1720)	GT2	N	S27g055670.t1
	PO212g029890.t1	GT2(180-464)	GT2	N	S27g029960.t1
	PO212g018970.t1	GT2(203-371)	GT2	N	S27g019030.t1
	PO212g000170.t1	GT2(217-385)	GT2	N	S27g000200.t1
	PO212g032240.t1	GT2(225-393)	GT2	N	S27g032320.t1
	PO212g092220.t1	GT2(232-465)	GT2	N	S27g076700.t1
	PO212g074050.t1	GT2(248-411)+GT2(389-597)	GT2	N	S27g078430.t1
	PO212g047000.t1	GT2(252-460)	GT2	N	S27g045590.t1
	PO212g023850.t1	GT2(417-579)	GT2	N	S27g023910.t1
	PO212g084650.t1	GT2(45-285)	GT2	N	S27g089020.t1
	PO212g049950.t1	GT2(653-1175)	GT2	N	S27g048560.t1
	PO212g027280.t1	GT2(9-183)	GT2	N	S27g027340.t1
	PO212g044820.t1	GT2(99-329)	GT2	N	S27g043410.t1
	PO212g093080.t1	GT20(110-558)	GT20	N	S27g077560.t1
	PO212g091190.t1	GT20(111-656)	GT20	N	S27g075660.t1
	PO212g067080.t1	GT20(165-630)	GT20	N	S27g065340.t1
	PO212g096910.t1	GT20(166-615)	GT20	N	S27g093240.t1
	PO212g059270.t1	GT20(7-471)	GT20	N	S27g057870.t1
	PO212g001630.t1	GT20(7-474)	GT20	N	S27g001660.t1
	PO212g069950.t1	GT20(8-469)	GT20	N	S27g068200.t1
	PO212g011090.t1	GT21(68-386)	GT21	N	S27g011140.t1
	PO212g094640.t1	GT22(20-478)	GT22	N	S27g090970.t1
	PO212g077370.t1	GT22(2-339)	GT22	N	S27g081750.t1
	PO212g037890.t1	GT22(33-457)	GT22	N	S27g036500.t1
	PO212g002310.t1	GT22(8-400)	GT22	N	S27g002340.t1
	PO212g060970.t1	GT24(1189-1436)	GT24	N	S27g059570.t1
	PO212g006210.t1	GT25(1-213)	GT25	N	S27g006250.t1
	PO212g038170.t1	GT25(41-259)	GT25	N	S27g036780.t1
	PO212g014370.t1	GT25(62-271)	GT25	N	S27g014420.t1
	PO212g081490.t1	GT3(19-656)	GT3	N	S27g085860.t1
	PO212g010470.t1	GT32(102-173)	GT32	N	S27g010520.t1
	PO212g073470.t1	GT32(106-179)	GT32	N	S27g098160.t1
	PO212g056530.t1	GT32(111-194)	GT32	N	S27g055130.t1
	PO212g012940.t1	GT32(116-195)	GT32	N	S27g012990.t1
	PO212g088790.t1	GT32(76-155)	GT32	N	S27g073260.t1
	PO212g017570.t1	GT32(81-158)	GT32	N	S27g017630.t1
	PO212g066040.t1	GT32(82-164)	GT32	N	S27g064290.t1
	PO212g052740.t1	GT32(95-166)	GT32	N	S27g051340.t1
	PO212g000330.t1	GT33(1-240)	GT33	N	S27g000360.t1
	PO212g048750.t1	GT34(158-419)	GT34	N	S27g047360.t1
	PO212g084240.t1	GT34(2-192)	GT34	N	S27g088610.t1
	PO212g005820.t1	GT34(45-276)	GT34	N	S27g005860.t1
	PO212g028520.t1	GT35(169-884)	GT35	N	S27g028590.t1
	PO212g066930.t1	GT39(49-293)	GT39	N	S27g065190.t1
	PO212g091940.t1	GT39(63-308)	GT39	N	S27g076420.t1
	PO212g051500.t1	GT39(67-298)	GT39	N	S27g050100.t1
	PO212g073670.t1	GT4(216-362)	GT4	N	S27g098360.t1
	PO212g064550.t1	GT4(237-403)	GT4	N	S27g062790.t1
	PO212g098390.t1	GT4(366-530)	GT4	N	S27g094720.t1
	PO212g061330.t1	GT4(455-625)	GT4	N	S27g059930.t1
	PO212g003350.t1	GT48(860-1638)	GT48	N	S27g003380.t1
	PO212g082990.t1	GT50(139-404)	GT50	N	S27g087360.t1
	PO212g070270.t1	GT57(107-586)	GT57	N	S27g068520.t1
	PO212g033520.t1	GT57(68-569)	GT57	N	S27g099050.t1
	PO212g065240.t1	GT58(23-378)	GT58	N	S27g063480.t1
	PO212g033070.t1	GT59(82-639)	GT59	N	S27g099500.t1
	PO212g014470.t1	GT62(100-364)	GT62	N	S27g014520.t1
	PO212g093650.t1	GT62(80-344)	GT62	Y (1-52)	S27g078130.t1
	PO212g069150.t1	GT62(84-347)	GT62	N	S27g067410.t1
	PO212g066850.t1	GT66(23-660)	GT66	N	S27g065110.t1
	PO212g007420.t1	GT69(142-395)	GT69	N	S27g007470.t1
	PO212g011700.t1	GT69(267-519)	GT69	N	S27g011750.t1
	PO212g088560.t1c	GT71(129-361)/GT71(113-345)	GT71	Y (1-30)/N	S27g073030.t1
	PO212g064350.t1	GT71(135-365)	GT71	Y (1-35)	S27g062590.t1
	PO212g057020.t1	GT71(271-509)	GT71	N	S27g055620.t1
	PO212g005080.t1	GT76(30-450)	GT76	N	S27g005120.t1
	PO212g017590.t1	GT8(11-268)	GT8	N	S27g017650.t1
	PO212g074510.t1	GT8(14-228)	GT8	N	S27g078890.t1
	PO212g009900.t1	GT8(16-255)	GT8	N	S27g009940.t1
	PO212g047160.t1	GT8(80-326)	GT8	N	S27g045750.t1
	PO212g100600.t1	GT8(9-220)	GT8	N	S27g100360.t1
	PO212g049180.t1	GT90(179-425)	GT0	N	S27g047790.t1
	PO212g081740.t1	GT90(191-423)	GT0	N	S27g086110.t1
	PO212g030570.t1	GT90(298-581)	GT90	N	S27g030640.t1
	PO212g032660.t1	GT90(310-541)	GT0	Y (1-28)	S27g099910.t1
	PO212g100580.t1	GT90(314-581)	GT90	Y (1-29)	S27g100340.t1
	PO212g030430.t1	GT90(327-601)	GT90	N	S27g030500.t1
	PO212g035890.t1	GT90(337-611)	GT90	N	S27g034490.t1
	PO212g072900.t1	GT90(345-617)	GT90	N	S27g097590.t1
	PO212g021320.t1	GT90(678-972)	GT90	N	S27g021380.t1
Polysaccharide Lyases (PLs)	PO212g024720.t1	PL1_2(72-247)+CE15(464-789)	PL1_2	Y (1-23)	S27g004920.t1
	PO212g063040.t1	PL1_4(110-294)	PL1_4	Y (1-23)	S27g024780.t1
	PO212g055640.t1	PL1_4(113-297)	PL1_4	Y (1-20)	S27g061270.t1
	PO212g078320.t1	PL1_4(117-298)	PL1_4	Y (1-25)	S27g054240.t1
	PO212g020360.t1	PL1_7(80-261)	PL1_7	Y (1-22)	S27g082700.t1
	PO212g041680.t1	PL26(30-922)	PL26	Y (1-22)	S27g020420.t1
	PO212g004880.t1	PL3_2(30-214)	PL3_2	N	S27g040290.t1
	PO212g083950.t1	PL4_1(14-522)	PL4_1	N	S27g088320.t1
	PO212g100000.t1	PL4_1(20-518)	PL4_1	Y (1-22)	S27g096330.t1
	PO212g073870.t1	PL4_3(16-644)	PL4_3	N	S27g098560.t1
Carbohydrate Esterases (CEs)	PO212g032310.t1	CE12(17-222)	CE12	Y (1-30)	S27g008290.t1
	PO212g085580.t1	CE12(37-233)	CE12	N	S27g032390.t1
	PO212g096740.t1	CE16(1201-1457)	CE16	N	S27g102450.t1
	PO212g017150.t1	CE16(37-335)	CE0	Y (1-21)	S27g093070.t1
	PO212g049570.t1	CE3(1-190)	CE0	N	S27g017210.t1
	PO212g087910.t1	CE3(21-210)	CE3	N	S27g048180.t1
	PO212g090050.t1	CE3(53-241)	CE3	Y (1-24)	S27g072380.t1
	PO212g070720.t1	CE4(128-255)	CBM18+CE4	Y (1-30)	S27g074520.t1
	PO212g009440.t1	CE4(53-206)	CE4	Y (1-20)	S27g068970.t1
	PO212g037820.t1	CE5(30-232)	CE5	Y (1-18)	S27g009480.t1
	PO212g022760.t1	CE5(35-211)	CE5	Y (1-17)	S27g036430.t1
	PO212g071950.t1	CE5(37-212)	CE5	Y (1-26)	S27g022820.t1
	PO212g087480.t1	CE8(42-299)	CE8	Y (1-20)	S27g070200.t1
	PO212g033660.t1	CE8(45-366)	CE8	Y (1-21)	S27g071950.t1
	PO212g008240.t1	CE9(13-395)	CE9	N	S27g098910.t1
Auxiliary Activities (AAs)	PO212g080560.t1	AA1(2-491)	AA1	N	S27g000700.t1
	PO212g007020.t1	AA1(39-567)	AA1	Y (1-21)	S27g084930.t1
	PO212g035010.t1	AA1(40-530)	AA1	Y (1-22)	S27g007060.t1
	PO212g065760.t1	AA1(54-589)	AA1	Y (1-25)	S27g033610.t1
	PO212g035900.t1	AA1(90-604)	AA1	N	S27g064000.t1
	PO212g080950.t1	AA1_2(38-379)	AA1_2	Y (1-19)	S27g034500.t1
	PO212g064520.t1	AA1_2(44-382)	AA1_2	N	S27g085320.t1
	PO212g007010.t1	AA1_3(53-363)	AA1_3	N	S27g062760.t1
	PO212g071650.t1	AA11(18-240)	AA11	Y (1-18)	S27g007050.t1
	PO212g080850.t1	AA11(20-220)	AA11	Y (1-20)	S27g069900.t1
	PO212g087260.t1	AA13(19-247)	AA13	N	S27g085220.t1
	PO212g028940.t1	AA13(19-250)+CBM20(289-379)	AA13+CBM20	Y (1-21)	S27g071730.t1
	PO212g037260.t1	AA16(20-189)	AA16	Y (1-37)	S27g029010.t1
	PO212g094620.t1	AA2(104-351)	AA2	Y (1-21)	S27g035860.t1
	PO212g000670.t1	AA2(9-267)	AA2	N	S27g090950.t1
	PO212g008250.t1	AA3(11-539)	AA3_2	N	S27g008300.t1
	PO212g099480.t1	AA3(14-542)	AA3_2	N	S27g095810.t1
	PO212g074120.t1	AA3_1(19-543)	AA3_1	Y (1-25)	S27g078500.t1
	PO212g073790.t1	AA3_1(217-733)	AA3	N	S27g098480.t1
	PO212g045650.t1	AA3_2(17-608)	AA3_2	N	S27g044250.t1
	PO212g025860.t1	AA3_2(18-581)	AA3_2	N	S27g025920.t1
	PO212g071870.t1	AA3_2(245-585)	AA3_2	N	S27g070120.t1
	PO212g030500.t1	AA3_2(24-637)	AA3	N	S27g030570.t1
	PO212g007820.t1	AA3_2(24-639)	AA3	N	S27g007870.t1
	PO212g062120.t1	AA3_2(26-589)	AA3_2	Y (1-20)	S27g060350.t1
	PO212g047830.t1	AA3_2(27-523)	AA3_2	N	S27g046440.t1
	PO212g010850.t1	AA3_2(32-605)	AA3_2	N	S27g010900.t1
	PO212g010560.t1	AA3_2(33-615)	AA3_2	N	S27g010610.t1
	PO212g007920.t1	AA3_2(3-558)	AA3_2	N	S27g007970.t1
	PO212g007770.t1	AA3_2(3-599)	AA3_2	N	S27g007820.t1
	PO212g006470.t1	AA3_2(39-667)	AA3	Y (1-19)	S27g006510.t1
	PO212g090470.t1	AA3_2(42-599)	AA3_2	N	S27g074940.t1
	PO212g043430.t1	AA3_2(42-604)	AA3_2	N	S27g042020.t1
	PO212g067880.t1	AA3_2(52-627)	AA3_2	N	S27g066140.t1
	PO212g058840.t1	AA3_2(7-543)	AA3_2	N	S27g057440.t1
	PO212g035250.t1	AA3_2(8-572)	AA3_2	N	S27g033850.t1
	PO212g043290.t1	AA3_2(9-574)	AA3_2	N	S27g041880.t1
	PO212g055580.t1	AA3_3(5-641)	AA3_3	N	S27g054180.t1
	PO212g084730.t1	AA4(114-337)	GT31	N	S27g089100.t1
	PO212g013590.t1	AA4(8-531)	AA4	N	S27g013630.t1
	PO212g075820.t1	AA4(89-326)	GT31	N	S27g080200.t1
	PO212g007030.t1	AA5_2(1-390)	AA5_2+CBM32	N	S27g007070.t1
	PO212g079170.t1	AA5_2(69-671)	AA5_2+CBM32	Y (1-18)	S27g083550.t1
	PO212g073290.t1	AA5_2(79-714)	AA5_2+CBM32	Y (1-23)	S27g097980.t1
	PO212g020670.t1	AA6(4-199)	AA6	N	S27g020730.t1
	PO212g072140.t1	AA7(124-583)	GH43_11	Y (1-30)	S27g096830.t1
	PO212g011390.t1	AA7(37-253)	AA7	N	S27g011450.t1
	PO212g025370.t1	AA7(40-249)	AA7	N	S27g025430.t1
	PO212g058100.t1	AA7(52-295)	AA7	Y (1-19)	S27g056700.t1
	PO212g089290.t1	AA9(6-223)	AA9	Y (1-20)	S27g073760.t1
	PO212g024770.t1	AA9(7-231)	AA9	N	S27g024830.t1
	PO212g058620.t1	AA9(9-231)	AA9+CBM1	N	S27g057220.t1
	PO212g029980.t1	AA9(9-232)	AA9	Y (1-27)	S27g030050.t1
	PO212g012360.t1	CBM63(291-361)	CBM63	Y (1-21)	S27g012410.t1
	PO212g057690.t1	CBM21(328-435)	CBM21	N	S27g056290.t1
	PO212g033920.t1	CBM67(129-309)+GH78(335-862)	GH78	N	S27g098650.t1
	PO212g033910.t1	CBM67(159-334)+GH78(361-880)	GH78	N	S27g098660.t1
	PO212g025490.t1	CBM67(16-155)+GH78(271-764)	GH78	N	S27g025550.t1
	PO212g093200.t1	CBM87(194-410)+CE18(411-778)	CBM87+CE18	N	S27g077680.t1
