# Supplementary material for: ﻿Hybrid assembly of Penicilliumrubens genomes unveils high conservation of genome structural organisation and the presence of Numts in nuclear DNA
Source: IMA Fungus. 2025 May 23;16:e145175. doi: 10.3897/imafungus.16.145175 (PMC12125605; doi:10.3897/imafungus.16.145175)
Supplement: Supplementary material 7 — Comparison of CAZymes between PO212 and P2niaD18 genomes [file imafungus-16-e145175-s007.xlsx]

## Sheet: Hoja1
Table S4. Comparison of CAZymes between PO212 and P2niaD18 genomes
	PO212					P2niaD18
	Gene ID	HMMER	DIAMOND	Signal Peptide	# of Tools	Gene ID	HMMER	DIAMOND	Signal Peptide	# of Tools
Glycoside Hydrolases (GHs)	PO212g026280.t1	GH1(12-482)	GH1	N	2	KZN93114	GH1(12-482)	GH1	N	2
	PO212g036710.t1	GH1(6-476)	GH1	N	2	KZN93408	GH1(6-476)	GH1	N	2
	PO212g038400.t1	GH10(35-330)	GH10	Y (1-25)	2	KZN93593	GH10(35-330)	GH10	Y (1-25)	2
	PO212g001380.t1	GH105(33-376)	GH105	Y (1-24)	2	KZN86109	GH105(33-376)	GH105	Y (1-24)	2
	PO212g058640.t1	GH105(44-363)	GH105	N	2	KZN91519	GH105(44-363)	GH105	N	2
	PO212g049160.t1	GH11(38-214)	GH11	Y (1-20)	2	KZN84523	GH11(38-214)	GH11	Y (1-20)	2
	PO212g053760.t1	GH114(70-260)	GH114	N	2	KZN85005	GH114(70-260)	GH114	N	2
	PO212g093190.t1	GH114(81-273)	GH114	N	2	KZN87057	GH114(81-273)	GH114	N	2
	PO212g092230.t1	GH12(191-332)	GH12	N	2	KZN86951	GH12(191-332)	GH12	N	2
	PO212g044560.t1	GH12(90-237)	GH12	Y (1-17)	2	KZN83693	GH12(90-237)	GH12	Y (1-17)	2
	PO212g070110.t1	GH125(83-513)	GH125	Y (1-19)	2	KZN89454	GH125(83-513)	GH125	Y (1-19)	2
	PO212g006040.t1	GH128(46-262)	GH128	Y (1-20)	2	KZN85638	GH128(46-262)	GH128	Y (1-20)	2
	PO212g062450.t1	GH13_1(54-356)	GH13_1	N	2	KZN88746	GH13_1(54-356)	GH13_1	N	2
	PO212g009650.t1	GH13_1(57-361)	GH13_1	Y (1-19)	2	KZN91286	GH13_1(57-361)	GH13_1	Y (1-19)	2
	PO212g047320.t1	GH13_1(61-365)+CBM20(527-616)	CBM20+GH13_1	N	2	KZN83425	GH13_1(61-365)+CBM20(527-616)	CBM20+GH13_1	N	2
	PO212g062440.t1	GH13_22(102-502)+GH13_22(1175-1640)	GH13_22+GT5	N	2	KZN88747	GH13_22(102-502)+GH13_22(1175-1640)	GH13_22+GT5	N	2
	PO212g011970.t1	GH13_22(97-493)+GH13_22(1145-1607)	GH13_22+GT5	N	2	KZN91053	GH13_22(97-493)+GH13_22(1145-1607)	GH13_22+GT5	N	2
	PO212g044610.t1	GH13_22(99-498)+GH13_22(1167-1631)	GH13_22+GT5	Y (1-20)	2	KZN83686	GH13_22(99-498)+GH13_22(1167-1631)	GH13_22+GT5	Y (1-20)	2
	PO212g018070.t1	GH13_25(1073-1524)	GH13_25+GH133	N	2	KZN90486	GH13_25(1073-1524)	GH13_25+GH133	N	2
	PO212g006550.t1	GH13_40(33-392)	GH13_40	N	2	KZN85589	GH13_40(33-392)	GH13_40	N	2
	PO212g033770.t1	GH13_40(35-391)	GH13_40	N	2	KZN94422	GH13_40(35-391)	GH13_40	N	2
	PO212g044630.t1	GH13_5(64-402)	GH13_5	N	2	KZN83684	GH13_5(64-402)	GH13_5	N	2
	PO212g062870.t1	GH13_8(236-529)	CBM48+GH13_8	N	2	KZN88705	GH13_8(236-529)	CBM48+GH13_8	N	2
	PO212g048560.t1	GH131(19-257)	GH131	N	2	KZN84465	GH131(19-257)	GH131	N	2
	PO212g052410.t1	GH132(124-432)	GH132	Y (1-25)	2	KZN84872	GH132(124-432)	GH132	Y (1-25)	2
	PO212g037810.t1	GH132(29-304)	GH132	Y (1-23)	2	KZN93530	GH132(29-304)	GH132	Y (1-23)	2
	PO212g058760.t1	GH134(35-193)	GH134	N	2	KZN91531	GH134(35-193)	GH134	N	2
	PO212g043040.t1	GH134(36-194)	GH134	Y (1-32)	2	KZN83897	GH134(36-194)	GH134	Y (1-32)	2
	PO212g054650.t1	GH135(22-246)	GH135	N	2	KZN85094	GH135(22-246)	GH135	N	2
	PO212g093180.t1	GH135(55-295)	GH135	N	2	KZN87056	GH135(55-295)	GH135	N	2
	PO212g025520.t1	GH146(47-562)	GH146	N	2	KZN93035	GH146(47-562)	GH146	N	2
	PO212g008040.t1	GH15(281-669)	GH15	N	2	KZN91444	GH15(281-669)	GH15	N	2
	PO212g001480.t1	GH15(39-448)	GH15	Y (1-30)	2	KZN86100	GH15(39-448)	GH15	Y (1-30)	2
	PO212g047330.t1	GH15(49-455)+CBM20(530-621)	CBM20+GH15	N	2	KZN83424	GH15(49-455)+CBM20(530-621)	CBM20+GH15	N	2
	PO212g098600.t1	GH154(21-369)	GH154	N	2	KZN90074	GH154(21-369)	GH154	N	2
	PO212g082050.t1	GH16_1(118-347)	GH16_1	N	2	KZN89114	GH16_1(118-347)	GH16_1	N	2
	PO212g086850.t1	GH16_1(136-367)	GH16_1	N	2	KZN86403	GH16_1(136-367)	GH16_1	N	2
	PO212g074320.t1	GH16_1(64-300)	GH16_1	Y (1-22)	2	KZN87164	GH16_1(64-300)	GH16_1	Y (1-22)	2
	PO212g021330.t1	GH16_1(67-293)	GH16_1	Y (1-21)	2	KZN92600	GH16_1(67-293)	GH16_1	Y (1-21)	2
	PO212g058250.t1	GH16_1(67-300)	GH16_1	Y (1-25)	2	KZN91479	GH16_1(67-300)	GH16_1	Y (1-25)	2
	PO212g074620.t1	GH16_18(66-224)	GH16_18	Y (1-19)	2	KZN87193	GH16_18(66-224)	GH16_18	Y (1-19)	2
	PO212g056850.t1	GH16_18(67-222)	GH16_18	Y (1-20)	2	KZN85326	GH16_18(67-222)	GH16_18	Y (1-20)	2
	PO212g030460.t1	GH16_18(69-224)	GH16_18	Y (1-36)	2	KZN84193	GH16_18(69-224)	GH16_18	Y (1-36)	2
	PO212g073350.t1	GH16_18(70-226)	GH16_18	Y (1-22)	2	KZN89832	GH16_18(70-226)	GH16_18	Y (1-22)	2
	PO212g048790.t1	GH16_18(72-230)	GH16_18	Y (1-24)	2	KZN84490	GH16_18(72-230)	GH16_18	Y (1-24)	2
	PO212g095190.t1	GH16_19(102-274)	CBM18+GH16_19	Y (1-20)	2	KZN92128	GH16_19(102-274)	CBM18+GH16_19	Y (1-20)	2
	PO212g086730.t1	GH16_2(275-604)	GH16_2	N	2	KZN86390	GH16_2(275-604)	GH16_2	N	2
	PO212g089170.t1	GH16_3(62-273)	GH16	N	2	KZN86636	GH16_3(62-273)	GH16	N	2
	PO212g025940.t1	GH17(24-314)	GH17	Y (1-21)	2	KZN93077	GH17(24-314)	GH17	Y (1-21)	2
	PO212g078520.t1	GH17(330-602)	GH17	N	2	KZN87929	GH17(330-602)	GH17	N	2
	PO212g044310.t1	GH172(100-361)	GH172	N	2	KZN83719	GH172(100-361)	GH172	N	2
	PO212g098970.t1	GH18(123-461)	CBM18+GH18	Y (1-24)	2	KZN90037	GH18(123-461)	CBM18+GH18	Y (1-24)	2
	PO212g076420.t1	GH18(19-416)	CBM18+GH18	Y (1-22)	2	KZN87374	GH18(19-416)	CBM18+GH18	Y (1-22)	2
	PO212g020620.t1	GH18(31-353)	GH18	N	2	KZN90224	GH18(31-353)	GH18	N	2
	PO212g000840.t1	GH18(38-390)	GH18	Y (1-18)	2	KZN86165	GH18(38-390)	GH18	Y (1-18)	2
	PO212g026610.t1	GH18(4-354)	GH18	N	2	KZN93148	GH18(4-354)	GH18	N	2
	PO212g011270.t1	GH2(40-927)	GH2	N	2	KZN91121	GH2(40-927)	GH2	N	2
	PO212g043140.t1	GH2(41-632)	GH2	Y (1-19)	2	KZN83908	GH2(41-632)	GH2	Y (1-19)	2
	PO212g083020.t1	GH2(5-666)	GH2	N	2	KZN89013	GH2(5-666)	GH2	N	2
	PO212g043090.t1	GH2(5-726)	GH2	N	2	KZN83903	GH2(5-726)	GH2	N	2
	PO212g093850.t1	GH2(66-531)	GH2	N	2	KZN91992	GH2(66-531)	GH2	N	2
	PO212g020280.t1	GH20(165-497)	GH20	Y (1-24)	2	KZN90258	GH20(165-497)	GH20	Y (1-24)	2
	PO212g089850.t1	GH20(170-540)	GH20	Y (1-27)	2	KZN86706	GH20(170-540)	GH20	Y (1-27)	2
	PO212g085680.t1	GH25(22-205)	GH25	Y (1-21)	2	KZN86281	GH25(22-205)	GH25	Y (1-21)	2
	PO212g005610.t1	GH26(25-333)	GH26	Y (1-28)	2	KZN85683	GH26(25-333)	GH26	Y (1-28)	2
	PO212g082210.t1	GH27(128-412)	GH27	N	2	KZN89098	GH27(128-412)	GH27	N	2
	PO212g016510.t1	GH28(46-365)	GH28	Y (1-19)	2	KZN90643	GH28(46-365)	GH28	Y (1-19)	2
	PO212g018750.t1	GH28(72-424)	GH28	N	2	KZN90415	GH28(72-424)	GH28	N	2
	PO212g047220.t1	GH28(77-425)	GH28	Y (1-19)	2	KZN83436	GH28(77-425)	GH28	Y (1-19)	2
	PO212g011920.t1	GH3(101-324)	GH3	Y (1-21)	2	KZN91058	GH3(101-324)	GH3	Y (1-21)	2
	PO212g011420.t1	GH3(114-338)	GH3	Y (1-23)	2	KZN91105	GH3(114-338)	GH3	Y (1-23)	2
	PO212g008280.t1	GH3(174-399)	GH3	N	2	KZN91420	GH3(174-399)	GH3	N	2
	PO212g087330.t1	GH3(270-481)	GH3	N	2	KZN86447	GH3(270-481)	GH3	N	2
	PO212g079490.t1	GH3(32-245)	GH3	N	2	KZN89387	GH3(32-245)	GH3	N	2
	PO212g041590.t1	GH3(32-246)	GH3	N	2	KZN93920	GH3(32-246)	GH3	N	2
	PO212g045520.t1	GH3(34-245)	GH3	N	2	KZN83597	GH3(34-245)	GH3	N	2
	PO212g019830.t1	GH3(35-248)	GH3	N	2	KZN90305	GH3(35-248)	GH3	N	2
	PO212g089980.t1	GH3(67-272)	GH3	Y (1-23)	2	KZN86720	GH3(67-272)	GH3	Y (1-23)	2
	PO212g101250.t1	GH3(68-290)	GH3	N	2	KZN91880	GH3(68-290)	GH3	N	2
	PO212g100750.t1	GH3(78-299)	GH3	Y (1-19)	2	KZN91932	GH3(78-299)	GH3	Y (1-19)	2
	PO212g049520.t1	GH3(90-313)	GH3	Y (1-22)	2	KZN84559	GH3(90-313)	GH3	Y (1-22)	2
	PO212g073650.t1	GH3(93-340)	GH3	Y (1-26)	2	KZN89863	GH3(93-340)	GH3	Y (1-26)	2
	PO212g056550.t1	GH3(95-309)	GH3	Y (1-20)	2	KZN85294	GH3(95-309)	GH3	Y (1-20)	2
	PO212g073340.t1	GH31_1(242-787)	GH31	Y (1-23)	2	KZN89831	GH31_1(242-787)	GH31	Y (1-23)	2
	PO212g083140.t1	GH31_1(260-834)	GH31	Y (1-20)	2	KZN89000	GH31_1(260-834)	GH31	Y (1-20)	2
	PO212g090450.t1	GH31_1(306-852)	GH31	Y (1-24)	2	KZN86771	GH31_1(306-852)	GH31	Y (1-24)	2
	PO212g009660.t1	GH31_1(315-864)	GH31	Y (1-33)	2	KZN91285	GH31_1(315-864)	GH31	Y (1-33)	2
	PO212g072970.t1	GH31_2(233-717)	GH31	N	2	KZN89791	GH31_2(233-717)	GH31	N	2
	PO212g007620.t1	GH31_3(254-690)	GH31	N	2	KZN85482	GH31_3(254-690)	GH31	N	2
	PO212g021050.t1	GH31_4(209-655)	GH31	N	2	KZN90177	GH31_4(209-655)	GH31	N	2
	PO212g043910.t1	GH31_4(209-667)	GH31	N	2	KZN83764	GH31_4(209-667)	GH31	N	2
	PO212g044290.t1	GH32(11-357)	GH32	N	2	KZN83721	GH32(11-357)	GH32	N	2
	PO212g082290.t1	GH32(30-371)	GH32	Y (1-19)	2	KZN89090	GH32(30-371)	GH32	Y (1-19)	2
	PO212g089030.t1	GH32(45-405)	GH32	N	2	KZN86622	GH32(45-405)	GH32	N	2
	PO212g039110.t1	GH32(46-398)	GH32	N	2	KZN93668	GH32(46-398)	GH32	N	2
	PO212g100050.t1	GH32(48-396)	GH32	N	2	KZN89922	GH32(48-396)	GH32	N	2
	PO212g051090.t1	GH32(52-404)	GH32	N	2	KZN84735	GH32(52-404)	GH32	N	2
	PO212g084180.t1	GH33(40-373)	GH33	N	2	KZN88889	GH33(40-373)	GH33	N	2
	PO212g000080.t1	GH33(41-411)	GH33	N	2	KZN86247	GH33(41-411)	GH33	Y (1-34)	2
	PO212g099000.t1	GH35(38-371)	GH35	Y (1-22)	2	KZN90034	GH35(38-371)	GH35	Y (1-22)	2
	PO212g034400.t1	GH35(47-393)	GH35	Y (1-22)	2	KZN94354	GH35(47-393)	GH35	Y (1-22)	2
	PO212g037510.t1	GH35(53-387)	GH35	Y (1-20)	2	KZN93499	GH35(53-387)	GH35	Y (1-20)	2
	PO212g071280.t1	GH36(39-729)	GH36	Y (1-27)	2	KZN89574	GH36(39-729)	GH36	Y (1-27)	2
	PO212g002980.t1	GH37(144-703)	GH37	N	2	KZN85946	GH37(144-703)	GH37	N	2
	PO212g098760.t1	GH42(51-441)	GH42	Y (1-20)	2	KZN90058	GH42(51-441)	GH42	Y (1-20)	2
	PO212g090630.t1	GH43_1(4-346)	GH43_1	N	2	KZN86788	GH43_1(4-346)	GH43_1	N	2
	PO212g041580.t1	GH43_13(2-302)+CBM91(329-540)	GH43_13	N	2	KZN93919	GH43_13(2-302)+CBM91(329-540)	GH43_13	N	2
	PO212g062750.t1	GH43_14(5-301)+CBM91(328-506)	GH43_14	N	2	KZN88717	GH43_14(5-301)+CBM91(328-506)	GH43_14	N	2
	PO212g100480.t1	GH43_21(78-304)	GH43_21	Y (1-20)	2	KZN91960	GH43_21(78-304)	GH43_21	Y (1-20)	2
	PO212g034450.t1	GH43_26(22-308)	GH43_26	Y (1-20)	2	KZN94349	GH43_26(22-308)	GH43_26	Y (1-20)	2
	PO212g049010.t1	GH43_30(42-319)	GH43_30	Y (1-35)	2	KZN84511	GH43_30(42-319)	GH43_30	Y (1-35)	2
	PO212g056270.t1	GH43_6(25-320)	GH43_6	N	2	KZN85264	GH43_6(25-320)	GH43_6	N	2
	PO212g049510.t1	GH43_6(30-318)	GH43_6	N	2	KZN84558	GH43_6(30-318)	GH43_6	N	2
	PO212g085490.t1	GH43_6(31-320)	GH43_6	Y (1-23)	2	KZN86263	GH43_6(31-320)	GH43_6	Y (1-23)	2
	PO212g009560.t1	GH47(105-591)	GH47	N	2	KZN91294	GH47(105-591)	GH47	N	2
	PO212g003280.t1	GH47(238-914)	GH47	Y (1-26)	2	KZN85916	GH47(238-914)	GH47	Y (1-26)	2
	PO212g037000.t1	GH47(46-506)	GH47	Y (1-21)	2	KZN93378	GH47(46-506)	GH47	Y (1-21)	2
	PO212g074990.t1	GH5_12(15-548)	GH5_12	N	2	KZN87233	GH5_12(15-548)	GH5_12	N	2
	PO212g039280.t1	GH5_12(15-549)	GH5_12	N	2	KZN93685	GH5_12(15-549)	GH5_12	N	2
	PO212g052870.t1	GH5_22(49-337)	GH5_22	N	2	KZN84919	GH5_22(49-337)	GH5_22	N	2
	PO212g031480.t1	GH5_23(95-374)	GH5_23	Y (1-29)	2	KZN84293	GH5_23(95-374)	GH5_23	Y (1-29)	2
	PO212g096730.t1	GH5_5(32-308)	GH5_5	Y (1-27)	2	KZN92283	GH5_5(32-308)	GH5_5	Y (1-27)	2
	PO212g076690.t1	GH5_5(33-310)	CBM1+GH5_5	Y (1-26)	2	KZN87403	GH5_5(33-310)	CBM1+GH5_5	Y (1-26)	2
	PO212g015590.t1	GH5_5(43-320)	CBM1+GH5_5	N	2	KZN90735	GH5_5(43-320)	CBM1+GH5_5	N	2
	PO212g082850.t1	GH5_7(116-389)	CBM1+GH5_7	Y (1-18)	2	KZN89031	GH5_7(116-389)	CBM1+GH5_7	Y (1-18)	2
	PO212g053890.t1	GH5_7(59-331)	GH5_7	Y (1-18)	2	KZN85018	GH5_7(59-331)	GH5_7	Y (1-18)	2
	PO212g066660.t1	GH5_7(95-371)	GH5_7	Y (1-21)	2	KZN88317	GH5_7(95-371)	GH5_7	Y (1-21)	2
	PO212g053920.t1	GH5_9(511-831)	GH5_9	N	2	KZN85021	GH5_9(511-831)	GH5_9	N	2
	PO212g093830.t1	GH5_9(87-388)	GH5_9	Y (1-25)	2	KZN91990	GH5_9(87-388)	GH5_9	Y (1-25)	2
	PO212g044260.t1	GH51_1(15-501)	GH51	N	2	KZN83724	GH51_1(15-501)	GH51	N	2
	PO212g048240.t1	GH51_2(195-634)	GH51	N	2	KZN84433	GH51_2(195-634)	GH51	N	2
	PO212g024490.t1	GH51_2(219-643)	GH51	Y (1-27)	2	KZN92928	GH51_2(219-643)	GH51	Y (1-27)	2
	PO212g015950.t1	GH54(28-343)+CBM42(361-500)	CBM42+GH54	Y (1-27)	2	KZN90698	GH54(28-343)+CBM42(361-500)	CBM42+GH54	Y (1-27)	2
	PO212g059440.t1	GH55(180-913)	GH55	Y (1-29)	2	KZN91597	GH55(180-913)	GH55	Y (1-29)	2
	PO212g037210.t1	GH55_2(50-392)+GH55_2(515-944)	GH55	Y (1-44)	2	KZN93466	GH55_2(50-392)+GH55_2(515-944)	GH55	Y (1-44)	2
	PO212g001080.t1	GH55_2(74-814)	GH55	Y (1-19)	2	KZN86143	GH55_2(74-814)	GH55	Y (1-19)	2
	PO212g044210.t1	GH6(58-352)	GH6	Y (1-33)	2	KZN83729	GH6(58-352)	GH6	Y (1-33)	2
	PO212g092480.t1	GH62(28-299)	GH62	Y (1-27)	2	KZN86980	GH62(28-299)	GH62	Y (1-27)	2
	PO212g094220.t1	GH64(2-371)	GH64	N	2	KZN92030	GH64(2-371)	GH64	N	2
	PO212g049790.t1	GH64(65-437)	GH64	Y (1-22)	2	KZN84586	GH64(65-437)	GH64	Y (1-22)	2
	PO212g038260.t1	GH65(397-760)	GH65	N	2	KZN93579	GH65(397-760)	GH65	N	2
	PO212g079530.t1	GH67(18-687)	GH67	N	2	KZN89383	GH67(18-687)	GH67	N	2
	PO212g096160.t1	GH7(19-452)	GH7	Y (1-26)	2	KZN92225	GH7(19-452)	GH7	Y (1-26)	2
	PO212g076660.t1	GH7(27-462)	CBM1+GH7	Y (1-26)	2	KZN87400	GH7(27-462)	CBM1+GH7	Y (1-26)	2
	PO212g029720.t1	GH71(23-414)	GH71	Y (1-23)	2	KZN84117	GH71(23-414)	GH71	Y (1-23)	2
	PO212g096930.t1	GH71(35-416)	GH71	Y (1-17)	2	KZN92305	GH71(35-416)	GH71	Y (1-17)	2
	PO212g053500.t1	GH71(38-173)+GH71(181-368)	GH71	Y (1-25)	2	KZN84982	GH71(38-173)+GH71(181-368)	GH71	Y (1-25)	2
	PO212g007750.t1	GH72(17-326)+CBM43(378-465)	CBM43+GH72	Y (1-18)	2	KZN91476	GH72(17-326)+CBM43(378-465)	CBM43+GH72	Y (1-18)	2
	PO212g072550.t1	GH72(18-330)	GH72	Y (1-29)	2	KZN89734	GH72(18-330)	GH72	Y (1-29)	2
	PO212g030880.t1	GH72(24-300)	GH72	Y (1-24)	2	KZN84237	GH72(24-300)	GH72	Y (1-24)	2
	PO212g033330.t1	GH72(31-329)	GH72	Y (1-23)	2	KZN94485	GH72(31-329)	GH72	Y (1-23)	2
	PO212g053800.t1	GH75(46-243)	GH75	Y (1-22)	2	KZN85009	GH75(46-243)	GH75	Y (1-22)	2
	PO212g094960.t1	GH76(146-520)	GH0	Y (1-37)	2	KZN92101	GH76(146-520)	GH0	Y (1-37)	2
	PO212g063330.t1	GH76(24-370)	GH76	Y (1-25)	2	KZN88659	GH76(24-370)	GH76	Y (1-25)	2
	PO212g018380.t1	GH76(30-401)	GH76	Y (1-23)	2	KZN90454	GH76(30-401)	GH76	Y (1-23)	2
	PO212g084030.t1	GH76(32-393)	GH76	Y (1-26)	2	KZN88908	GH76(32-393)	GH76	Y (1-26)	2
	PO212g058400.t1	GH76(32-398)	GH76	Y (1-26)	2	KZN91496	GH76(32-398)	GH76	Y (1-26)	2
	PO212g045890.t1	GH76(33-400)	GH76	N	2	KZN83558	GH76(33-400)	GH76	N	2
	PO212g058440.t1	GH76(40-406)	GH76	Y (1-32)	2	KZN91499	GH76(40-406)	GH76	Y (1-32)	2
	PO212g097290.t1	GH78(86-637)	GH78	Y (1-23)	2	KZN92451	GH78(86-637)	GH78	Y (1-23)	2
	PO212g007100.t1	GH79(39-450)	GH79	N	2	KZN85533	GH79(39-450)	GH79	N	2
	PO212g025510.t1	GH79(41-417)	GH79	Y (1-33)	2	KZN93034	GH79(41-417)	GH79	Y (1-33)	2
	PO212g040830.t1	GH81(200-887)	GH81	N	2	KZN93845	GH81(200-887)	GH81	N	2
	PO212g054580.t1	GH84(186-495)	GH84	Y (1-25)	2	KZN85087	GH84(186-495)	GH84	Y (1-25)	2
	PO212g100790.t1	GH93(44-352)	GH93	Y (1-25)	2	KZN91927	GH93(44-352)	GH93	Y (1-25)	2
	PO212g026270.t1	GH95(3-730)	GH95	N	2	KZN93113	GH95(3-730)	GH95	N	2
	PO212g058460.t1	GH1(161-615)	GH1	N	2	KZN91501	GH1(107-561)	GH1	N	2
	PO212g000640.t1	GH10(27-336)	CBM1+GH10	Y (1-25)	2	KZN86188	GH10(1-208)	CBM1+GH10	N	2
	PO212g092490.t1	GH10(35-313)	GH10	Y (1-24)	2	KZN86981	GH10(35-323)	GH10	Y (1-24)	2
	PO212g041100.t1	GH12(98-244)	GH12	Y (1-27)	2	KZN93870	GH12(134-280)	GH12	N	2
	PO212g052610.t1	GH13_1(117-378)	GH13_1	Y (1-21)	2	KZN84892	GH13_1(1-219)	GH13_1	N	2
	PO212g044620.t1	GH13_1(25-331)	GH13_1	N	2	KZN83685	GH13_1(64-370)	GH13_1	Y (1-26)	2
	PO212g032880.t1	GH13_22(98-495)+GH13_22(1160-1624)	GH13_22+GT5	N	2	KZN94528	GH13_22(98-497)+GH13_22(1162-1626)	GH13_22+GT5	N	2
	PO212g088000.t1	GH13_40(70-430)	GH13_40	N	2	KZN86517	GH13_40(41-401)	GH13_40	N	2
	PO212g034790.t1	GH13_5(53-391)	GH13_5	N	2	KZN94314	GH13_5(53-339)	GH13_5	N	2
	PO212g066650.t1	GH134(123-284)	GH134	N	2	KZN88318	GH134(33-194)	GH134	Y (1-19)	2
	PO212g088240.t1	GH16_18(552-708)	GH16_18	N	2	KZN86542	GH16_18(69-225)	GH16_18	Y (1-25)	2
	PO212g048780.t1	GH16_18(71-224)	GH16_18	N	2	KZN84489	GH16_18(70-127)+GH16_18(141-209)	GH16_18	N	2
	PO212g003330.t1	GH17(145-394)	GH17	Y (1-22)	2	KZN85911	GH17(154-403)	GH17	Y (1-22)	2
	PO212g081430.t1	GH18(30-281)	GH18	Y (1-23)	2	KZN89180	GH18(27-212)	GH18	N	2
	PO212g010580.t1	GH18(28-281)	GH18	Y (1-22)	2	KZN91194	GH18(28-282)	GH18	Y (1-22)	2
	PO212g010700.t1	GH18(32-239)	GH18	N	2	KZN91181	GH18(31-239)	GH18	N	2
	PO212g102060.t1	GH18(39-388)	GH18	N	2	KZN92341	GH18(39-405)	GH18	N	2
	PO212g052260.t1	GH184(117-241)	GH184	Y (1-21)	2	KZN84857	GH184(117-241)	GH184	Y (1-21)	2
	PO212g057090.t1	GH2(12-505)	GH2	N	2	KZN85350	GH2(12-500)	GH2	N	2
	PO212g058430.t1	GH2(87-733)	GH2	Y (1-23)	2	KZN91498	GH2(81-727)	GH2	Y (1-17)	2
	PO212g087490.t1	GH28(51-388)	GH28	Y (1-21)	2	KZN86461	GH28(50-388)	GH28	Y (1-21)	2
	PO212g096150.t1	GH28(76-405)	GH28	Y (1-21)	2	KZN92224	GH28(76-392)	GH28	Y (1-21)	2
	PO212g050820.t1	GH3(109-324)	GH3	Y (1-28)	2	KZN84693	GH3(153-368)	GH3	N	2
	PO212g083370.t1	GH3(90-310)	GH3	N	2	KZN88975	GH3(89-309)	GH3	N	2
	PO212g010480.t1	GH30_3(61-484)	GH30_3	Y (1-18)	2	KZN91204	GH30_3(70-493)	GH30_3	Y (1-27)	2
	PO212g053790.t1	GH31_1(303-864)	GH31	Y (1-31)	2	KZN85008	GH31_1(303-853)	GH31	Y (1-31)	2
	PO212g081370.t1	GH31_1(353-800)	GH31	Y (1-21)	2	KZN89186	GH31_1(364-811)	GH31	Y (1-32)	2
	PO212g048660.t1	GH31_13(267-732)	GH31	Y (1-22)	2	KZN84476	GH31_13(268-733)	GH31	Y (1-22)	2
	PO212g049020.t1	GH31_5(233-711)	GH31	Y (1-19)	2	KZN84512	GH31_5(224-702)	GH31	Y (1-19)	2
	PO212g078410.t1	GH32(31-360)	GH32	N	2	KZN87917	GH32(162-272)	GH32	Y (1-22)	2
	PO212g092660.t1	GH38(755-1012)	GH38	N	2	KZN87000	GH38(362-619)	GH38	N	2
	PO212g076790.t1	GH43_13(3-302)+CBM91(328-518)	GH43_13	N	2	KZN87413	GH43_13(3-285)+CBM91(311-502)	GH43_13	N	2
	PO212g007810.t1	GH43_24(47-288)	CBM35+GH43_24	N	2	KZN91470	GH43_24(47-276)	CBM35+GH43_24	N	2
	PO212g032380.t1	GH43_6(18-297)	GH43_6	N	2	KZN84387	GH43_6(29-318)	GH43_6	N	2
	PO212g074660.t1	GH43_6(47-329)	GH43_6	Y (1-20)	2	KZN87197	GH43_6(47-350)	GH43_6	Y (1-20)	2
	PO212g058020.t1	GH43_6(51-351)	GH43_6	N	2	KZN85447	GH43_6(87-403)	GH43_6	N	2
	PO212g098790.t1	GH47(592-1122)	GH47	N	2	KZN90055	GH47(144-674)	GH47	N	2
	PO212g084510.t1	GH47(164-705)	GH47	N	2	KZN88856	GH47(39-580)	GH47	N	2
	PO212g082570.t1	GH5_4(899-1166)+CBM46(1211-1292)	GH5_4	N	2	KZN89060	GH5_4(58-325)+CBM46(370-451)	GH5_4	Y (1-20)	2
	PO212g098520.t1	GH53(123-368)	GH53	Y (1-22)	2	KZN92572	GH53(23-347)	GH53	Y (1-22)	2
	PO212g087960.t1	GH63(1003-1215)	GH63	N	2	KZN86512	GH63(596-808)	GH63	Y (1-22)	2
	PO212g058370.t1a	GH71(1-386)	CBM24+GH71	N	2	KZN91491	GH71(40-430)	CBM24+GH71	Y (1-32)	2
	PO212g085410.t1a	GH71(1-386)	CBM24+GH71	N	2	KZN92410	GH71(40-430)+CBM24(556-631)	CBM24+GH71	Y (1-21)	2
	PO212g033560.t1	GH71(24-409)+CBM24(452-527)	CBM24+GH71	Y (1-22)	2	KZN94461	GH71(24-409)+CBM24(452-527)+CBM24(546-621)	CBM24+GH71	Y (1-22)	2
	PO212g047620.t1	GH72(17-320)+CBM43(373-457)	CBM43+GH72	Y (1-18)	2	KZN83397	GH72(20-306)+CBM43(359-443)	CBM43+GH72	N	2
	PO212g015110.t1	GH72(21-334)+CBM43(385-473)	CBM43+GH72	Y (1-28)	2	KZN90780	GH72(1-226)+CBM43(277-365)	CBM43+GH72	N	2
	PO212g040350.t1	GH76(31-394)	GH76	Y (1-25)	2	KZN93793	GH76(45-408)	GH76	Y (1-39)	2
	PO212g048270.t1	GH78(240-622)	GH78	N	2	KZN84435	GH78(239-622)	GH78	N	2
	PO212g048680.t1	GH92(2-248)	GH92	N	2	KZN84478	GH92(317-802)	GH92	N	2
	PO212g000510.t1	GH92(255-763)	GH92	N	2	KZN86201	GH92(202-710)	GH92	N	2
	PO212g025480.t1	GH92(260-779)	GH92	Y (1-20)	2	KZN93031	GH92(277-796)	GH92	Y (1-20)	2
	PO212g063560.t1	GH92(318-826)	GH92	N	2	KZN88631	GH92(301-809)	GH92	N	2
	PO212g049810.t1	GH106(30-775)	GH106	Y (1-25)	2
	PO212g068500.t1	GH16_22(552-797)	GH16_22	N	2
	PO212g013810.t1	GH18(39-397)	GH18	Y (1-32)	2
	PO212g063320.t1	GH35(1-230)	GH35	N	2
	PO212g013760.t1	GH71(1-331)	GH71	N	2
	PO212g085300.t1	GH71(22-406)+CBM24(448-522)+CBM24(541-617)	GH71	Y (1-20)	2
	PO212g048690.t1	GH92(317-529)	GH92	N	2
	PO212g047710.t1	GH93(47-305)	GH93	N	2
	PO212g101870.t1a	GH71(1-387)	CBM24+GH71	N	2
						KZN83989	GH18(135-480)	CBM18+GH18	N	2
						KZN94209	GH18(139-482)	CBM18+GH18	N	2
						KZN87585	GH18(152-495)	CBM18+GH18	Y (1-47)	2
						KZN94126	GH18(506-855)	CBM18+CBM50+GH18	Y (1-22)	2
						KZN87584	GH55_2(233-910)	CBM50+GH55	Y (1-23)	2
						KZN94210	GH55_2(233-910)	CBM50+GH55	Y (1-23)	2
Glycosyl Transferases (GTs)	PO212g038410.t1	GT1(135-498)	GT1	N	2	KZN93594	GT1(135-498)	GT1	N	2
	PO212g049620.t1	GT1(224-552)	GT1	N	2	KZN84569	GT1(224-552)	GT1	N	2
	PO212g086910.t1	GT1(97-492)	GT1	N	2	KZN86409	GT1(97-492)	GT1	N	2
	PO212g037540.t1	GT109(11-430)	GT109	N	2	KZN93502	GT109(11-430)	GT109	N	2
	PO212g065090.t1	GT15(118-423)	GT15	N	2	KZN88475	GT15(118-423)	GT15	N	2
	PO212g062630.t1	GT15(64-334)	GT15	Y (1-36)	2	KZN88729	GT15(64-334)	GT15	Y (1-36)	2
	PO212g079000.t1	GT15(73-351)	GT15	Y (1-31)	2	KZN89439	GT15(73-351)	GT15	Y (1-31)	2
	PO212g057080.t1	GT2(1027-1535)	GT2	N	2	KZN85349	GT2(1027-1535)	GT2	N	2
	PO212g012520.t1	GT2(104-330)	GT2	N	2	KZN90997	GT2(104-330)	GT2	N	2
	PO212g057070.t1	GT2(1213-1720)	GT2	N	2	KZN85348	GT2(1213-1720)	GT2	N	2
	PO212g018970.t1	GT2(203-371)	GT2	N	2	KZN90394	GT2(203-371)	GT2	N	2
	PO212g032240.t1	GT2(225-393)	GT2	N	2	KZN84369	GT2(225-393)	GT2	N	2
	PO212g092220.t1	GT2(232-465)	GT2	N	2	KZN86950	GT2(232-465)	GT2	N	2
	PO212g074050.t1	GT2(248-411)+GT2(389-597)	GT2	N	2	KZN87137	GT2(248-411)+GT2(389-597)	GT2	N	2
	PO212g047000.t1	GT2(252-460)	GT2	N	2	KZN83458	GT2(252-460)	GT2	N	2
	PO212g084650.t1	GT2(45-285)	GT2	N	2	KZN88843	GT2(45-285)	GT2	N	2
	PO212g049950.t1	GT2(653-1175)	GT2	N	2	KZN84602	GT2(653-1175)	GT2	N	2
	PO212g093080.t1	GT20(110-558)	GT20	N	2	KZN87045	GT20(110-558)	GT20	N	2
	PO212g091190.t1	GT20(111-656)	GT20	N	2	KZN86847	GT20(111-656)	GT20	N	2
	PO212g067080.t1	GT20(165-630)	GT20	N	2	KZN88269	GT20(165-630)	GT20	N	2
	PO212g096910.t1	GT20(166-615)	GT20	N	2	KZN92302	GT20(166-615)	GT20	N	2
	PO212g059270.t1	GT20(7-471)	GT20	N	2	KZN91580	GT20(7-471)	GT20	N	2
	PO212g001630.t1	GT20(7-474)	GT20	N	2	KZN86086	GT20(7-474)	GT20	N	2
	PO212g069950.t1	GT20(8-469)	GT20	N	2	KZN87977	GT20(8-469)	GT20	N	2
	PO212g011090.t1	GT21(68-386)	GT21	N	2	KZN91138	GT21(68-386)	GT21	N	2
	PO212g094640.t1	GT22(20-478)	GT22	N	2	KZN92069	GT22(20-478)	GT22	N	2
	PO212g077370.t1	GT22(2-339)	GT22	N	2	KZN87473	GT22(2-339)	GT22	N	2
	PO212g037890.t1	GT22(33-457)	GT22	N	2	KZN93538	GT22(33-457)	GT22	N	2
	PO212g060970.t1	GT24(1189-1436)	GT24	N	2	KZN91748	GT24(1189-1436)	GT24	N	2
	PO212g006210.t1	GT25(1-213)	GT25	N	2	KZN85622	GT25(1-213)	GT25	N	2
	PO212g014370.t1	GT25(62-271)	GT25	N	2	KZN90858	GT25(62-271)	GT25	N	2
	PO212g081490.t1	GT3(19-656)	GT3	N	2	KZN89173	GT3(19-656)	GT3	N	2
	PO212g010470.t1	GT32(102-173)	GT32	N	2	KZN91205	GT32(102-173)	GT32	N	2
	PO212g056530.t1	GT32(111-194)	GT32	N	2	KZN85292	GT32(111-194)	GT32	N	2
	PO212g012940.t1	GT32(116-195)	GT32	N	2	KZN90956	GT32(116-195)	GT32	N	2
	PO212g088790.t1	GT32(76-155)	GT32	N	2	KZN86598	GT32(76-155)	GT32	N	2
	PO212g017570.t1	GT32(81-158)	GT32	N	2	KZN90536	GT32(81-158)	GT32	N	2
	PO212g066040.t1	GT32(82-164)	GT32	N	2	KZN88382	GT32(82-164)	GT32	N	2
	PO212g052740.t1	GT32(95-166)	GT32	N	2	KZN84906	GT32(95-166)	GT32	N	2
	PO212g048750.t1	GT34(158-419)	GT34	N	2	KZN84485	GT34(158-419)	GT34	N	2
	PO212g066930.t1	GT39(49-293)	GT39	N	2	KZN88288	GT39(49-293)	GT39	N	2
	PO212g091940.t1	GT39(63-308)	GT39	N	2	KZN86923	GT39(63-308)	GT39	N	2
	PO212g073670.t1	GT4(216-362)	GT4	N	2	KZN89865	GT4(216-362)	GT4	N	2
	PO212g064550.t1	GT4(237-403)	GT4	N	2	KZN88533	GT4(237-403)	GT4	N	2
	PO212g098390.t1	GT4(366-530)	GT4	N	2	KZN92560	GT4(366-530)	GT4	N	2
	PO212g061330.t1	GT4(455-625)	GT4	N	2	KZN91785	GT4(455-625)	GT4	N	2
	PO212g003350.t1	GT48(860-1638)	GT48	N	2	KZN85909	GT48(860-1638)	GT48	N	2
	PO212g082990.t1	GT50(139-404)	GT50	N	2	KZN89017	GT50(139-404)	GT50	N	2
	PO212g033520.t1	GT57(68-569)	GT57	N	2	KZN94465	GT57(68-569)	GT57	N	2
	PO212g065240.t1	GT58(23-378)	GT58	N	2	KZN88459	GT58(23-378)	GT58	N	2
	PO212g033070.t1	GT59(82-639)	GT59	N	2	KZN94509	GT59(82-639)	GT59	N	2
	PO212g014470.t1	GT62(100-364)	GT62	N	2	KZN90848	GT62(100-364)	GT62	N	2
	PO212g093650.t1	GT62(80-344)	GT62	Y (1-52)	2	KZN87104	GT62(80-344)	GT62	Y (1-52)	2
	PO212g069150.t1	GT62(84-347)	GT62	N	2	KZN88059	GT62(84-347)	GT62	N	2
	PO212g066850.t1	GT66(23-660)	GT66	N	2	KZN88296	GT66(23-660)	GT66	N	2
	PO212g007420.t1	GT69(142-395)	GT69	N	2	KZN85503	GT69(142-395)	GT69	N	2
	PO212g088560.t1	GT71(129-361)	GT71	Y (1-30)	2	KZN86574	GT71(129-361)	GT71	Y (1-30)	2
	PO212g064350.t1	GT71(135-365)	GT71	Y (1-35)	2	KZN88552	GT71(135-365)	GT71	Y (1-35)	2
	PO212g057020.t1	GT71(271-509)	GT71	N	2	KZN85343	GT71(271-509)	GT71	N	2
	PO212g005080.t1	GT76(30-450)	GT76	N	2	KZN85738	GT76(30-450)	GT76	N	2
	PO212g074510.t1	GT8(14-228)	GT8	N	2	KZN87182	GT8(14-228)	GT8	N	2
	PO212g047160.t1	GT8(80-326)	GT8	N	2	KZN83442	GT8(80-326)	GT8	N	2
	PO212g100600.t1	GT8(9-220)	GT8	N	2	KZN91947	GT8(9-220)	GT8	N	2
	PO212g049180.t1	GT90(179-425)	GT0	N	2	KZN84525	GT90(179-425)	GT0	N	2
	PO212g081740.t1	GT90(191-423)	GT0	N	2	KZN89146	GT90(191-423)	GT0	N	2
	PO212g030430.t1	GT90(327-601)	GT90	N	2	KZN84190	GT90(327-601)	GT90	N	2
	PO212g035890.t1	GT90(337-611)	GT90	N	2	KZN93334	GT90(337-611)	GT90	N	2
	PO212g072900.t1	GT90(345-617)	GT90	N	2	KZN89784	GT90(345-617)	GT90	N	2
	PO212g092730.t1	GT1(108-436)	GT1	N	2	KZN87007	GT1(209-468)	GT1	N	2
	PO212g049800.t1	GT1(109-486)	GT1	N	2	KZN84587	GT1(109-507)	GT1	N	2
	PO212g039260.t1	GT1(136-434)	GT1	N	2	KZN93683	GT1(102-492)	GT1	N	2
	PO212g060840.t1	GT1(868-1279)	GT1	N	2	KZN91734	GT1(887-1298)	GT1	N	2
	PO212g016910.t1	GT109(17-438)	GT109	N	2	KZN90602	GT109(3-404)	GT109	N	2
	PO212g072120.t1	GT109(18-385)	GT109	N	2	KZN89655	GT109(18-403)	GT109	N	2
	PO212g016890.t1	GT109(21-356)	GT109	N	2	KZN90604	GT109(19-422)	GT109	N	2
	PO212g029890.t1	GT2(180-464)	GT2	N	2	KZN84135	GT2(260-544)	GT2	N	2
	PO212g000170.t1	GT2(217-385)	GT2	N	2	KZN86238	GT2(226-394)	GT2	N	2
	PO212g023850.t1	GT2(417-579)	GT2	N	2	KZN92862	GT2(290-452)	GT2	N	2
	PO212g027280.t1	GT2(9-183)	GT2	N	2	KZN93215	GT2(49-223)	GT2	N	2
	PO212g044820.t1	GT2(99-329)	GT2	N	2	KZN83666	GT2(66-296)	GT2	N	2
	PO212g002310.t1	GT22(8-400)	GT22	N	2	KZN86014	GT22(2-321)	GT22	N	2
	PO212g038170.t1	GT25(41-259)	GT25	N	2	KZN93570	GT25(67-285)	GT25	N	2
	PO212g073470.t1	GT32(106-179)	GT32	N	2	KZN89844	GT32(110-183)	GT32	N	2
	PO212g000330.t1	GT33(1-240)	GT33	N	2	KZN86220	GT33(46-456)	GT33	Y (1-33)	2
	PO212g005820.t1	GT34(45-276)	GT34	N	2	KZN85661	GT34(66-297)	GT34	N	2
	PO212g028520.t1	GT35(169-884)	GT35	N	2	KZN84011	GT35(6-721)	GT35	N	2
	PO212g051500.t1	GT39(67-298)	GT39	N	2	KZN84780	GT39(67-314)	GT39	N	2
	PO212g070270.t1	GT57(107-586)	GT57	N	2	KZN89471	GT57(100-579)	GT57	N	2
	PO212g011700.t1	GT69(267-519)	GT69	N	2	KZN91077	GT69(55-307)	GT69	N	2
	PO212g017590.t1	GT8(11-268)	GT8	N	2	KZN90534	GT8(11-276)	GT8	N	2
	PO212g009900.t1	GT8(16-255)	GT8	N	2	KZN91259	GT8(47-288)	GT8	N	2
	PO212g030570.t1	GT90(298-581)	GT90	N	2	KZN84205	GT90(301-584)	GT90	N	2
	PO212g100580.t1	GT90(314-581)	GT90	Y (1-29)	2	KZN91949	GT90(321-588)	GT90	N	2
	PO212g021320.t1	GT90(678-972)	GT90	N	2	KZN92599	GT90(690-984)	GT90	N	2
	PO212g084240.t1	GT34(2-192)	GT34	N	2
	PO212g032660.t1	GT90(310-541)	GT0	Y (1-28)	2
						KZN87850	GT20(7-470)	GT20	N	2
						KZN89686	GT109(18-403)	GT109	N	2
Polysaccharide Lyases (PLs)	PO212g063040.t1	PL1_4(110-294)	PL1_4	Y (1-23)	2	KZN88688	PL1_4(110-294)	PL1_4	Y (1-23)	2
	PO212g055640.t1	PL1_4(113-297)	PL1_4	Y (1-20)	2	KZN85201	PL1_4(113-297)	PL1_4	Y (1-20)	2
	PO212g078320.t1	PL1_4(117-298)	PL1_4	Y (1-25)	2	KZN87572	PL1_4(117-298)	PL1_4	Y (1-25)	2
	PO212g020360.t1	PL1_7(80-261)	PL1_7	Y (1-22)	2	KZN90249	PL1_7(80-261)	PL1_7	Y (1-22)	2
	PO212g041680.t1	PL26(30-922)	PL26	Y (1-22)	2	KZN93928	PL26(30-922)	PL26	Y (1-22)	2
	PO212g004880.t1	PL3_2(30-214)	PL3_2	N	2	KZN85755	PL3_2(30-214)	PL3_2	N	2
	PO212g083950.t1	PL4_1(14-522)	PL4_1	N	2	KZN88915	PL4_1(14-522)	PL4_1	N	2
	PO212g024720.t1	PL1_2(72-247)+CE15(464-789)	PL1_2	Y (1-23)	2	KZN92951	PL1_2(72-247)	PL1_2	Y (1-23)	2
	PO212g100000.t1	PL4_1(20-518)	PL4_1	Y (1-22)	2	KZN89929	PL4_1(19-517)	PL4_1	Y (1-21)	2
	PO212g073870.t1	PL4_3(16-644)	PL4_3	N	2
Carbohydrate Esterases (CEs)	PO212g032310.t1	CE12(17-222)	CE12	Y (1-30)	2	KZN84378	CE12(17-222)	CE12	Y (1-30)	2
	PO212g049570.t1	CE3(1-190)	CE0	N	2	KZN84564	CE3(1-190)	CE0	N	2
	PO212g087910.t1	CE3(21-210)	CE3	N	2	KZN86507	CE3(21-210)	CE3	N	2
	PO212g090050.t1	CE3(53-241)	CE3	Y (1-24)	2	KZN86727	CE3(53-241)	CE3	Y (1-24)	2
	PO212g070720.t1	CE4(128-255)	CBM18+CE4	Y (1-30)	2	KZN89516	CE4(128-255)	CBM18+CE4	Y (1-30)	2
	PO212g037820.t1	CE5(30-232)	CE5	Y (1-18)	2	KZN93531	CE5(30-232)	CE5	Y (1-18)	2
	PO212g022760.t1	CE5(35-211)	CE5	Y (1-17)	2	KZN92747	CE5(35-211)	CE5	Y (1-17)	2
	PO212g071950.t1	CE5(37-212)	CE5	Y (1-26)	2	KZN89641	CE5(37-212)	CE5	Y (1-26)	2
	PO212g087480.t1	CE8(42-299)	CE8	Y (1-20)	2	KZN86460	CE8(42-299)	CE8	Y (1-20)	2
	PO212g008240.t1	CE9(13-395)	CE9	N	2	KZN91424	CE9(13-395)	CE9	N	2
	PO212g085580.t1	CE12(37-233)	CE12	N	2	KZN86271	CE12(35-231)	CE12	Y (1-20)	2
	PO212g096740.t1	CE16(1201-1457)	CE16	N	2	KZN92284	CE16(28-284)	CE16	Y (1-24)	2
	PO212g017150.t1	CE16(37-335)	CE0	Y (1-21)	2	KZN90577	CE16(37-291)	CE0	Y (1-21)	2
	PO212g009440.t1	CE4(53-206)	CE4	Y (1-20)	2	KZN91307	CE4(53-175)	CE4	Y (1-20)	2
	PO212g033660.t1	CE8(45-366)	CE8	Y (1-21)	2
						KZN92952	CE15(35-360)	CE15	Y (1-19)	2
Auxiliary Activities (AAs)	PO212g065760.t1	AA1(54-589)	AA1	Y (1-25)	2	KZN88410	AA1(54-589)	AA1	Y (1-25)	2
	PO212g080950.t1	AA1_2(38-379)	AA1_2	Y (1-19)	2	KZN89229	AA1_2(38-379)	AA1_2	Y (1-19)	2
	PO212g064520.t1	AA1_2(44-382)	AA1_2	N	2	KZN88536	AA1_2(44-382)	AA1_2	N	2
	PO212g007010.t1	AA1_3(53-363)	AA1_3	N	2	KZN85543	AA1_3(53-363)	AA1_3	N	2
	PO212g071650.t1	AA11(18-240)	AA11	Y (1-18)	2	KZN89611	AA11(18-240)	AA11	Y (1-18)	2
	PO212g080850.t1	AA11(20-220)	AA11	Y (1-20)	2	KZN89241	AA11(20-220)	AA11	Y (1-20)	2
	PO212g087260.t1	AA13(19-247)	AA13	N	2	KZN86440	AA13(19-247)	AA13	N	2
	PO212g028940.t1	AA13(19-250)+CBM20(289-379)	AA13+CBM20	Y (1-21)	2	KZN84035	AA13(19-250)+CBM20(289-379)	AA13+CBM20	Y (1-21)	2
	PO212g037260.t1	AA16(20-189)	AA16	Y (1-37)	2	KZN93471	AA16(20-189)	AA16	Y (1-37)	2
	PO212g094620.t1	AA2(104-351)	AA2	Y (1-21)	2	KZN92067	AA2(104-351)	AA2	Y (1-21)	2
	PO212g000670.t1	AA2(9-267)	AA2	N	2	KZN86184	AA2(9-267)	AA2	N	2
	PO212g008250.t1	AA3(11-539)	AA3_2	N	2	KZN91423	AA3(11-539)	AA3_2	N	2
	PO212g099480.t1	AA3(14-542)	AA3_2	N	2	KZN89986	AA3(14-542)	AA3_2	N	2
	PO212g074120.t1	AA3_1(19-543)	AA3_1	Y (1-25)	2	KZN87144	AA3_1(19-543)	AA3_1	Y (1-25)	2
	PO212g073790.t1	AA3_1(217-733)	AA3	N	2	KZN89877	AA3_1(217-733)	AA3	N	2
	PO212g045650.t1	AA3_2(17-608)	AA3_2	N	2	KZN83582	AA3_2(17-608)	AA3_2	N	2
	PO212g025860.t1	AA3_2(18-581)	AA3_2	N	2	KZN93068	AA3_2(18-581)	AA3_2	N	2
	PO212g071870.t1	AA3_2(245-585)	AA3_2	N	2	KZN89632	AA3_2(245-585)	AA3_2	N	2
	PO212g030500.t1	AA3_2(24-637)	AA3	N	2	KZN84197	AA3_2(24-637)	AA3	N	2
	PO212g007820.t1	AA3_2(24-639)	AA3	N	2	KZN91469	AA3_2(24-639)	AA3	N	2
	PO212g062120.t1	AA3_2(26-589)	AA3_2	Y (1-20)	2	KZN88779	AA3_2(26-589)	AA3_2	Y (1-20)	2
	PO212g010560.t1	AA3_2(33-615)	AA3_2	N	2	KZN91196	AA3_2(33-615)	AA3_2	N	2
	PO212g007920.t1	AA3_2(3-558)	AA3_2	N	2	KZN91457	AA3_2(3-558)	AA3_2	N	2
	PO212g007770.t1	AA3_2(3-599)	AA3_2	N	2	KZN91474	AA3_2(3-599)	AA3_2	N	2
	PO212g006470.t1	AA3_2(39-667)	AA3	Y (1-19)	2	KZN85597	AA3_2(39-667)	AA3	Y (1-19)	2
	PO212g090470.t1	AA3_2(42-599)	AA3_2	N	2	KZN86773	AA3_2(42-599)	AA3_2	N	2
	PO212g067880.t1	AA3_2(52-627)	AA3_2	N	2	KZN88187	AA3_2(52-627)	AA3_2	N	2
	PO212g035250.t1	AA3_2(8-572)	AA3_2	N	2	KZN94271	AA3_2(8-572)	AA3_2	N	2
	PO212g043290.t1	AA3_2(9-574)	AA3_2	N	2	KZN83923	AA3_2(9-574)	AA3_2	N	2
	PO212g055580.t1	AA3_3(5-641)	AA3_3	N	2	KZN85194	AA3_3(5-641)	AA3_3	N	2
	PO212g075820.t1	AA4(89-326)	GT31	N	2	KZN87315	AA4(89-326)	GT31	N	2
	PO212g079170.t1	AA5_2(69-671)	AA5_2+CBM32	Y (1-18)	2	KZN89419	AA5_2(69-671)	AA5_2+CBM32	Y (1-18)	2
	PO212g020670.t1	AA6(4-199)	AA6	N	2	KZN90219	AA6(4-199)	AA6	N	2
	PO212g011390.t1	AA7(37-253)	AA7	N	2	KZN91108	AA7(37-253)	AA7	N	2
	PO212g025370.t1	AA7(40-249)	AA7	N	2	KZN93018	AA7(40-249)	AA7	N	2
	PO212g058100.t1	AA7(52-295)	AA7	Y (1-19)	2	KZN85456	AA7(52-295)	AA7	Y (1-19)	2
	PO212g089290.t1	AA9(6-223)	AA9	Y (1-20)	2	KZN86650	AA9(6-223)	AA9	Y (1-20)	2
	PO212g024770.t1	AA9(7-231)	AA9	N	2	KZN92956	AA9(7-231)	AA9	N	2
	PO212g058620.t1	AA9(9-231)	AA9+CBM1	N	2	KZN91517	AA9(9-231)	AA9+CBM1	N	2
	PO212g029980.t1	AA9(9-232)	AA9	Y (1-27)	2	KZN84144	AA9(9-232)	AA9	Y (1-27)	2
	PO212g080560.t1	AA1(2-491)	AA1	N	2	KZN89275	AA1(47-540)	AA1	Y (1-26)	2
	PO212g007020.t1	AA1(39-567)	AA1	Y (1-21)	2	KZN85542	AA1(82-610)	AA1	N	2
	PO212g035010.t1	AA1(40-530)	AA1	Y (1-22)	2	KZN94294	AA1(40-549)	AA1	Y (1-22)	2
	PO212g035900.t1	AA1(90-604)	AA1	N	2	KZN93335	AA1(122-636)	AA1	N	2
	PO212g047830.t1	AA3_2(27-523)	AA3_2	N	2	KZN84394	AA3_2(27-587)	AA3_2	N	2
	PO212g010850.t1	AA3_2(32-605)	AA3_2	N	2	KZN91164	AA3_2(32-587)	AA3_2	N	2
	PO212g043430.t1	AA3_2(42-604)	AA3_2	N	2	KZN83816	AA3_2(42-379)	AA3_2	N	2
	PO212g058840.t1	AA3_2(7-543)	AA3_2	N	2	KZN91537	AA3_2(7-561)	AA3_2	N	2
	PO212g084730.t1	AA4(114-337)	GT31	N	2	KZN88835	AA4(114-301)	GT31	N	2
	PO212g007030.t1	AA5_2(1-390)	AA5_2+CBM32	N	2	KZN85541	AA5_2(1-415)	AA5_2+CBM32	N	2
	PO212g073290.t1	AA5_2(79-714)	AA5_2+CBM32	Y (1-23)	2	KZN89826	AA5_2(79-713)	AA5_2+CBM32	Y (1-23)	2
	PO212g072140.t1	AA7(124-583)	GH43_11	Y (1-30)	2	KZN89688	AA7(123-583)	GH43_11	Y (1-30)	2
	PO212g013590.t1	AA4(8-531)	AA4	N	2
						KZN92394	AA1(37-215)+AA1(345-637)	AA1	N	2
						KZN94450	AA1(66-247)+AA1(365-660)	AA1	N	2
						KZN94455	AA1(77-251)+AA1(385-673)	AA1	N	2
						KZN87610	AA11(1-201)	AA11	N	2
						KZN87901	AA11(1-201)	AA11	N	2
						KZN90122	AA11(1-201)	AA11	N	2
						KZN93985	AA11(1-201)	AA11	N	2
						KZN94139	AA11(1-201)	AA11	N	2
						KZN90096	AA11(17-183)	AA11	N	2
						KZN94060	AA11(21-213)	AA11	Y (1-21)	2
						KZN89657	AA7(123-583)	GH43_11	Y (1-30)	2
	PO212g057690.t1	CBM21(328-435)	CBM21	N	2	KZN85410	CBM21(328-435)	CBM21	N	2
	PO212g033920.t1	CBM67(129-309)+GH78(335-862)	GH78	N	2	KZN94405	CBM67(129-309)+GH78(335-862)	GH78	N	2
	PO212g033910.t1	CBM67(159-334)+GH78(361-880)	GH78	N	2	KZN94406	CBM67(159-334)+GH78(361-880)	GH78	N	2
	PO212g093200.t1	CBM87(194-410)+CE18(411-778)	CBM87+CE18	N	2	KZN87058	CBM87(194-410)+CE18(411-778)	CBM87+CE18	N	2
	PO212g012360.t1	CBM63(291-361)	CBM63	Y (1-21)	2	KZN91014	CBM63(383-453)	CBM63	N	2
	PO212g025490.t1	CBM67(16-155)+GH78(271-764)	GH78	N	2	KZN93032	CBM67(16-155)+GH78(271-759)	GH78	N	2
