# Supplementary material for: ﻿Hybrid assembly of Penicilliumrubens genomes unveils high conservation of genome structural organisation and the presence of Numts in nuclear DNA
Source: IMA Fungus. 2025 May 23;16:e145175. doi: 10.3897/imafungus.16.145175 (PMC12125605; doi:10.3897/imafungus.16.145175)
Supplement: Supplementary material 8 — Repetitive elements for PO212 strain [file imafungus-16-e145175-s008.xlsx]

## Sheet: Hoja1
Table S5. Repetitive elements for PO212 strain
PO212
Name	From	To	Name
scaffold1	191759	192053	Gypsy-35_PSt-I
scaffold1	228562	228790	Harbinger-4C_PSt
scaffold1	850397	850530	Gypsy-1_PHord-I
scaffold1	998375	998574	Mariner-1_PeCap
scaffold1	1101696	1101869	Copia-1_AsAw-LTR
scaffold1	1127485	1127678	Copia-1_PeOx-I
scaffold1	1300026	1300450	Harbinger-4C_PSt
scaffold1	1326213	1326349	Gypsy-32_PGr-I
scaffold1	1429993	1430418	Copia-2_PeSo-I
scaffold1	1662641	1662825	Copia-58_BG-I
scaffold1	1715215	1715340	Tad1-28B_PoXa
scaffold1	1756155	1757143	hAT-1_PeSo
scaffold1	1809518	1810821	Mariner-8_NeoFis
scaffold1	1811535	1811663	5SrRNA_AN
scaffold1	2202035	2202157	5SrRNA_AN
scaffold1	2203485	2203608	5SrRNA_AN
scaffold1	2209977	2210102	5SrRNA_AN
scaffold1	2212800	2212923	5SrRNA_AN
scaffold1	2227404	2227693	Zisupton-4_PGr
scaffold1	2262353	2262476	5SrRNA_AN
scaffold1	2262790	2262913	5SrRNA_AN
scaffold1	2263034	2263225	MarinerL-1_AO
scaffold1	2265771	2265896	5SrRNA_AN
scaffold1	2445524	2447019	Copia-2_PeEx-I
scaffold1	2447094	2448958	Mariner-8_NeoFis
scaffold1	2449208	2452830	Copia-1_PeSo-I
scaffold1	2452886	2454350	Copia-1_PeSo-I
scaffold1	2454579	2454780	Copia-1_PeSo-I
scaffold1	2455708	2456317	Copia-2_PeEx-I
scaffold1	2458663	2458815	Copia-2_PeEx-I
scaffold1	2459717	2461209	Copia-2_PeEx-I
scaffold1	2469709	2470062	Gypsy-7_MeBi-I
scaffold1	2470529	2472951	Gypsy-4_CoGl-I
scaffold1	2473132	2474366	Copia-3_PeEx-I
scaffold1	2479834	2480256	Copia-3_PeEx-I
scaffold1	2484383	2487438	Gypsy-7_PeSo-I
scaffold1	2492338	2493864	Copia-3_PeSo-I
scaffold1	2493868	2494376	Mariner-6_AN
scaffold1	2494435	2495738	Mariner-8_NeoFis
scaffold1	2498998	2499607	Copia-2_PeEx-I
scaffold1	2500516	2502009	Copia-2_PeEx-I
scaffold1	2502398	2502774	Copia-3_PeSo-I
scaffold1	2503296	2503952	Copia-3_PeSo-I
scaffold1	2505290	2505904	Copia-2_PeSo-I
scaffold1	2506821	2507791	Copia-2_PeSo-I
scaffold1	2510131	2510252	Copia-3_PeSo-I
scaffold1	2511290	2512289	Copia-3_PeSo-I
scaffold1	2512291	2512965	Copia-3_PeSo-I
scaffold1	2514700	2515152	Gypsy-7_MeBi-I
scaffold1	2515790	2518642	Gypsy-6_AsNo-I
scaffold1	2518943	2519364	Copia-3_PeSo-I
scaffold1	2525901	2526593	Copia-1_PeSo-I
scaffold1	2526655	2527830	Copia-1_PeSo-I
scaffold1	2528378	2530343	Copia-1_PeSo-I
scaffold1	2530776	2531257	Copia-3_PeEx-I
scaffold1	2531828	2535050	Copia-3_PeSo-I
scaffold1	2535564	2536960	Mariner-3B_NeoFis
scaffold1	2537401	2537942	Copia-3_PeSo-I
scaffold1	2540935	2542404	Copia-3_PeSo-I
scaffold1	2547314	2549107	Copia-3_PeEx-I
scaffold1	2549612	2551275	Copia-3_PeEx-I
scaffold1	2551276	2551865	Copia-3_PeEx-I
scaffold1	2553751	2555439	Copia-3_PeEx-I
scaffold1	2555745	2555928	Copia-1_CorMil-I
scaffold1	2571152	2572129	Copia-1_AsNo-I
scaffold1	2573926	2574579	Gypsy-7_MeBi-I
scaffold1	2574761	2575051	Gypsy-4_CoGl-I
scaffold1	2575430	2576633	Gypsy-1_MoPu-I
scaffold1	2577269	2577663	Gypsy-7_MeBi-I
scaffold1	2579836	2580513	Copia-2_PeSo-I
scaffold1	2581246	2582675	Copia-2_PeSo-I
scaffold1	2583115	2584742	Copia-2_PeSo-I
scaffold1	2590039	2590620	Copia-2_PeEx-I
scaffold1	2591778	2592249	Mariner2N1_AO
scaffold1	2596178	2596939	Mariner-3_NeoFis
scaffold1	2599072	2604085	Copia-2_PeSo-I
scaffold1	2604831	2606220	Gypsy-5_PeSo-I
scaffold1	2606929	2609526	Gypsy-5_PeSo-I
scaffold1	2609617	2610834	Mariner-1_AF
scaffold1	2611397	2612397	Gypsy-5_PeSo-I
scaffold1	2612710	2613121	Gypsy-4_PeSo-I
scaffold1	2976611	2978632	Copia-3_PeSo-I
scaffold1	2979127	2982375	Copia-3_PeSo-I
scaffold1	3020252	3022253	Copia-3_PeSo-I
scaffold1	3022754	3025983	Copia-3_PeSo-I
scaffold1	3029643	3031295	Copia-3_PeSo-I
scaffold1	3031724	3032068	Copia-3_PeSo-I
scaffold1	3032570	3033737	Copia-3_PeSo-I
scaffold1	3035804	3037895	Copia-3_PeSo-I
scaffold1	3045819	3047519	Gypsy-7_PeSo-I
scaffold1	3047994	3050713	Copia-3_PeSo-I
scaffold1	3050714	3050882	Gypsy-4_PeSo-LTR
scaffold1	3050883	3051397	Gypsy-4_PeSo-I
scaffold1	3052249	3058722	Gypsy-4_PeSo-I
scaffold1	3058977	3059173	Gypsy-4_PeSo-I
scaffold1	3059177	3059342	Gypsy-4_PeSo-LTR
scaffold1	3059343	3059893	Copia-3_PeSo-I
scaffold1	3060440	3062443	Copia-3_PeSo-I
scaffold1	3062624	3064719	Gypsy-7_PeSo-I
scaffold1	3066863	3070098	Copia-3_PeSo-I
scaffold1	3070445	3072606	Copia-3_PeSo-I
scaffold1	3103919	3104108	Copia-1_PeSo-I
scaffold1	3122780	3122958	EnSpm-13_RIr
scaffold1	3123068	3123242	EnSpm-13_RIr
scaffold1	3123451	3123621	Copia-2_CH
scaffold1	3307737	3307936	FoHeli2_9
scaffold1	3502987	3503248	MarinerL-1_AO
scaffold1	3634359	3634635	Mariner-1_PeCap
scaffold1	4048769	4049918	Tad1-5_AO
scaffold1	4050862	4052365	Tad1-5_AO
scaffold1	4054298	4059573	Tad1-5_AO
scaffold1	4059718	4061361	Tad1-5_AO
scaffold1	4062876	4063159	Copia-7_ADe-I
scaffold1	4067844	4073101	Tad1-1_AsAw
scaffold1	4080022	4080329	Mariner-9_ACap
scaffold1	4089399	4094304	Tad1-1_AsAw
scaffold1	4096623	4096946	hAT-1_PeSo
scaffold1	4098565	4098934	Gypsy-3_PeSo-LTR
scaffold1	4104369	4104650	Mariner-1_PeCap
scaffold1	4110157	4110327	Mariner-5_ACap
scaffold1	4119486	4121183	Tad1-5_AO
scaffold1	4122245	4123303	hAT-2_PeSo
scaffold1	4124486	4124578	hAT-2_PeSo
scaffold1	4174610	4175677	Mariner3_AO
scaffold1	4176357	4176536	Copia-2_PeEx-LTR
scaffold1	4179283	4184715	Tad1-5_AO
scaffold1	4185608	4185742	Tad1-5_AO
scaffold1	4198376	4198542	Copia-1_AsAw-LTR
scaffold1	4198589	4198810	Copia-2_PeEx-LTR
scaffold1	4328521	4329888	Mariner-1_PeCap
scaffold1	4475783	4477658	Mariner-8_NeoFis
scaffold1	4477745	4477913	Gypsy-4_PeSo-LTR
scaffold1	4477914	4478096	Gypsy-4_PeSo-I
scaffold1	4478383	4485040	Gypsy-4_PeSo-I
scaffold1	4485770	4486284	Gypsy-4_PeSo-I
scaffold1	4486475	4487936	Mariner-6_AN
scaffold1	4597586	4597713	Tad1-6_ACap
scaffold1	4725505	4727280	Copia-3_PeEx-I
scaffold1	4727875	4729710	Copia-3_PeEx-I
scaffold1	4817219	4817592	Copia-2_PeSo-I
scaffold1	4936448	4936776	Copia-3_PeEx-I
scaffold1	4936910	4937488	Copia-3_PeEx-I
scaffold1	5047041	5047168	5SrRNA_AN
scaffold1	5082558	5082777	Mariner-1_PeCap
scaffold1	5649599	5649956	Copia-2_PeEx-I
scaffold1	5758158	5758386	Gypsy-35_PSt-I
scaffold1	5823234	5823483	Mariner-5_TSt
scaffold1	6077357	6077517	Copia-58_BG-I
scaffold1	6180463	6181213	Copia-3_PeSo-I
scaffold1	6215324	6215478	Gypsy-3_TMe-I
scaffold1	6241670	6241792	Copia-3_PeSo-I
scaffold1	6406666	6406826	Helitron-14_ChVe
scaffold1	6407705	6407865	Helitron-14_ChVe
scaffold1	6410825	6411022	Copia-1_CH
scaffold1	6544338	6544432	CryptonF-1_ACap
scaffold1	6753760	6753912	Gypsy-9_AB-I
scaffold1	7003577	7003754	EnSpm-13_RIr
scaffold1	7003886	7004074	EnSpm-13_RIr
scaffold1	7599212	7599352	Copia-3_PeSo-I
scaffold1	7946199	7947485	Mariner-6_AN
scaffold1	8010826	8010952	Copia-58_BG-I
scaffold1	8011534	8011946	Harbinger-4D_PSt
scaffold1	8122607	8123004	Tad1-2_TSt
scaffold1	8319961	8320498	Copia-3_PeSo-I
scaffold1	8375986	8376276	Tad1-9_TSt
scaffold1	8379322	8380532	Copia-2_PeSo-I
scaffold1	8381561	8382349	Copia-2_PeSo-I
scaffold1	8397212	8397502	Tad1-9_TSt
scaffold1	8402295	8403419	Mariner-5_AN
scaffold1	8409977	8410965	Mariner-6_NeoFis
scaffold1	8410983	8411378	Mariner-6_NeoFis
scaffold1	8411805	8412576	hAT-2_PeSo
scaffold1	8421273	8422171	Tad1-1_AsAw
scaffold1	8422367	8422591	Gypsy-10_PCor-LTR
scaffold1	8674317	8674537	Harbinger-14_PGr
scaffold1	8844946	8845411	Helitron-14_ChVe
scaffold1	8846653	8846952	Copia-2_PeSo-I
scaffold1	8912288	8912827	Copia-2_PeSo-I
scaffold1	8913932	8914812	Copia-2_PeSo-I
scaffold1	8940348	8940545	Copia-1_PeSo-I
scaffold1	8940777	8946053	Copia-1_PeSo-I
scaffold1	9095347	9095735	Mariner-6_NeoFis
scaffold1	9166946	9167462	Copia-2_PeEx-I
scaffold1	9168228	9168426	Copia-2_PeEx-I
scaffold1	9235241	9235755	Gypsy-4_PeSo-I
scaffold1	9236399	9243088	Gypsy-4_PeSo-I
scaffold1	9243343	9243539	Gypsy-4_PeSo-I
scaffold1	9243543	9243708	Gypsy-4_PeSo-LTR
scaffold1	9244957	9246213	Gypsy-4_PeSo-I
scaffold1	9246791	9248080	Mariner-8_NeoFis
scaffold1	9447534	9447752	MarinerL-1_AO
scaffold2	49477	51348	Mariner-7_AF
scaffold2	87576	87857	Mariner-1_PeCap
scaffold2	138130	138317	Gypsy-15_LBS-I
scaffold2	154014	154141	5SrRNA_AN
scaffold2	314396	316261	Copia-3_PeEx-I
scaffold2	316645	318820	Copia-3_PeEx-I
scaffold2	385285	385431	Copia-3_PeSo-I
scaffold2	385439	385715	Copia-3_PeEx-I
scaffold2	386028	386206	Copia-1_NeoFis-I
scaffold2	401091	401575	FoHeli2_4
scaffold2	418693	419022	Gypsy-4-I_AF
scaffold2	499135	499462	Tad1-9_TSt
scaffold2	520339	520504	EnSpm-13_RIr
scaffold2	676191	676490	Gypsy-29_BG-I
scaffold2	764211	764376	Gypsy-32_ADe-I
scaffold2	896011	897361	Copia-3_PeEx-I
scaffold2	900005	903277	Gypsy-7_PeSo-I
scaffold2	905250	905777	Copia-3_PeEx-I
scaffold2	906199	906880	Copia-3_PeEx-I
scaffold2	921882	923746	Mariner-6_AN
scaffold2	939549	939722	Copia-1_AsAw-LTR
scaffold2	958579	958862	Copia-7_ADe-I
scaffold2	974775	974967	Gypsy-3_PeSo-I
scaffold2	976723	977892	Tad1-5_AO
scaffold2	977908	979676	Tad1-5_AO
scaffold2	979903	980160	Tad1-101B_CeSoj
scaffold2	987829	988469	Tad1-1_AsAw
scaffold2	988525	988750	MarinerL-1_AO
scaffold2	1003335	1004587	Copia-3_PeEx-I
scaffold2	1102441	1102555	Copia-1_PeSo-I
scaffold2	1337170	1337294	Copia-58_BG-I
scaffold2	1416943	1417046	CryptonF-1_ACap
scaffold2	1666480	1666705	MarinerL-1_AO
scaffold2	1691647	1691787	SINE3-1_AO
scaffold2	2286965	2287861	Tad1-5_AO
scaffold2	2436290	2436468	Gypsy-32_PGr-I
scaffold2	2534829	2534944	EnSpm-2_ROr
scaffold2	2625711	2625965	Tad1-1_AsAw
scaffold2	2736605	2736708	Copia-14_BG-I
scaffold2	2781824	2781960	EnSpm-2_ROr
scaffold2	2781968	2782090	EnSpm-2_ROr
scaffold2	2782613	2782761	EnSpm-2_ROr
scaffold2	2865910	2866812	MarinerL-1_AO
scaffold2	2870369	2871578	Gypsy-7_PeSo-I
scaffold2	2872146	2873792	Gypsy1-I_AO
scaffold2	2876628	2879869	Copia-3_PeSo-I
scaffold2	2880405	2882409	Copia-3_PeSo-I
scaffold2	2885260	2886197	MarinerL-1_AO
scaffold2	2945424	2945688	Tad1-5_AO
scaffold2	3028646	3028773	5SrRNA_AN
scaffold2	3029069	3029191	5SrRNA_AN
scaffold2	3045817	3045939	5SrRNA_AN
scaffold2	3119638	3119760	5SrRNA_AN
scaffold2	3120043	3120165	5SrRNA_AN
scaffold2	3130621	3130801	SINE3-1_AO
scaffold2	3131282	3133515	SINE3-2_AO
scaffold2	3136968	3137124	MarinerL-1_AO
scaffold2	3211128	3212746	Gypsy-7_PeSo-I
scaffold2	3213176	3215193	Gypsy-7_PeSo-I
scaffold2	3216015	3216068	Gypsy-1_PeSo-LTR
scaffold2	3216101	3216170	Gypsy-1_PeSo-LTR
scaffold2	3216171	3221355	Gypsy-1_PeSo-I
scaffold2	3221447	3221516	Gypsy-1_PeSo-LTR
scaffold2	3222987	3223217	MarinerL-1_AO
scaffold2	3224375	3224452	5SrRNA-1_BG
scaffold2	3224757	3224879	5SrRNA_AN
scaffold2	3365212	3367108	Copia-1_PeSo-I
scaffold2	3367169	3368339	Copia-1_PeSo-I
scaffold2	3368872	3370833	Copia-1_PeSo-I
scaffold2	3418907	3419030	5SrRNA_AN
scaffold2	3450696	3450864	Helitron-14_ChVe
scaffold2	3453095	3453184	Copia-2_ClAq-I
scaffold2	3710236	3712101	Mariner-6_AN
scaffold2	3725026	3729796	Copia-2_PeSo-I
scaffold2	3738677	3738805	Copia-1_AsAw-LTR
scaffold2	3748717	3749159	MarinerL-1_AO
scaffold2	3786331	3786566	Gypsy-35_PSt-I
scaffold2	3810807	3810972	Copia-1_AsAw-LTR
scaffold2	3827124	3827244	Gypsy-3_PeSo-LTR
scaffold2	3828895	3829180	Copia-1_AsAw-I
scaffold2	3829181	3829355	Copia-1_AsAw-LTR
scaffold2	3829749	3829811	5SrRNA_AN
scaffold2	3838676	3838859	Gypsy-4_PeSo-I
scaffold2	3844742	3844975	Copia-3_PeSo-I
scaffold2	3856995	3857303	Copia-1_AsAw-I
scaffold2	3880999	3881122	5SrRNA_AN
scaffold2	3883122	3883207	Tad1-9_TSt
scaffold2	3910906	3911093	Gypsy-15_LBS-I
scaffold2	3928234	3928435	Gypsy-4_PeSo-I
scaffold2	3928436	3928554	Gypsy-4_PeSo-I
scaffold2	3928837	3929071	Gypsy-4_PeSo-I
scaffold2	3929597	3929720	5SrRNA_AN
scaffold2	4172099	4175216	copia-2-I_AF
scaffold2	4175838	4177134	Mariner-6_AN
scaffold2	4181566	4182894	Gypsy-4_CoGl-I
scaffold2	4183826	4185203	Copia-2_PeEx-I
scaffold2	4185465	4189709	Copia-3_PeEx-I
scaffold2	4192712	4193584	Gypsy-4_CoGl-I
scaffold2	4198961	4199632	Copia-3_PeEx-I
scaffold2	4200001	4201508	Mariner-1_AF
scaffold2	4207055	4208004	Gypsy-4_CoGl-I
scaffold2	4211546	4212505	Mariner2N1_AO
scaffold2	4214774	4215432	Copia-2_PeEx-I
scaffold2	4216688	4218654	Copia-1_PeSo-I
scaffold2	4219189	4220386	Copia-1_PeSo-I
scaffold2	4220427	4221891	Copia-1_PeSo-I
scaffold2	4222127	4222326	Copia-1_PeSo-I
scaffold2	4222491	4222902	Copia-2_PeEx-I
scaffold2	4223507	4224449	Copia-2_PeEx-I
scaffold2	4229490	4231994	Copia-3_PeEx-I
scaffold2	4232336	4234184	Copia-3_PeEx-I
scaffold2	4234540	4234906	Copia-2_PeSo-I
scaffold2	4235160	4235344	Copia-2_PeSo-I
scaffold2	4235355	4236109	Copia-2_PeSo-I
scaffold2	4236168	4238025	Mariner-6_AN
scaffold2	4238342	4239638	Copia-3_PeEx-I
scaffold2	4240264	4240719	Copia-3_PeEx-I
scaffold2	4241259	4241649	Copia-3_PeEx-I
scaffold2	4242206	4245055	Gypsy-4_CoGl-I
scaffold2	4245523	4245965	Gypsy-7_MeBi-I
scaffold2	4249560	4249786	copia-2-I_AF
scaffold2	4250073	4251174	copia-2-I_AF
scaffold2	4251645	4253018	Mariner-3B_NeoFis
scaffold2	4253032	4254141	Copia-1_CorMil-I
scaffold2	4254331	4255951	Copia-1_AsNo-I
scaffold2	4257397	4258695	Mariner-3_NeoFis
scaffold2	4258723	4259257	Mariner-6_NeoFis
scaffold2	4261718	4263019	Mariner-3_NeoFis
scaffold2	4263063	4263597	Mariner-6_NeoFis
scaffold2	4264572	4265870	Mariner-3_NeoFis
scaffold2	4267950	4268477	Gypsy-1_MoPu-I
scaffold2	4269335	4269542	Gypsy-2_ClAq-I
scaffold2	4270733	4272504	Gypsy-4_CoGl-I
scaffold2	4272960	4273331	Gypsy-7_MeBi-I
scaffold2	4273683	4274746	Mariner-5_AF
scaffold2	4275474	4275773	Gypsy-7_MeBi-I
scaffold2	4276680	4276879	Gypsy-7_PeSo-I
scaffold2	4423470	4423606	Tad1-2_BlJa
scaffold2	4483502	4483698	AcademH-1_LoTr
scaffold2	4545310	4547242	Gypsy-7_PeSo-I
scaffold2	4547245	4547410	Gypsy-4_PeSo-LTR
scaffold2	4547411	4547713	Gypsy-4_PeSo-I
scaffold3	4922	6326	Copia-2_PeSo-I
scaffold3	7016	7665	Copia-2_PeSo-I
scaffold3	77726	77904	Copia-2_PeEx-I
scaffold3	302333	302501	Gypsy-1_PHord-I
scaffold3	333121	335485	hAT-1_PeSo
scaffold3	338751	339034	MarinerL-1_AO
scaffold3	345927	346046	5SrRNA_AN
scaffold3	362460	362556	Tad1-5_AO
scaffold3	362557	362968	Tad1-5_AO
scaffold3	362978	363089	Tad1-9_TSt
scaffold3	363285	363354	Tad1-9_TSt
scaffold3	520926	521383	MarinerL-1_AO
scaffold3	536035	536418	Tad1-1_AsAw
scaffold3	642124	642245	5SrRNA_AN
scaffold3	645437	645721	Gypsy-4_PeSo-I
scaffold3	653040	653116	5SrRNA-1_BG
scaffold3	665656	666098	Mariner-2_ACap
scaffold3	680279	680662	Gypsy-3_PeSo-LTR
scaffold3	687908	688218	FoHeli2_2
scaffold3	734674	735309	Helitron-14_ChVe
scaffold3	745033	745440	Mariner-8_ACap
scaffold3	805747	805876	Copia-3_PeEx-LTR
scaffold3	807440	807600	SINE3-1_AO
scaffold3	852154	852276	5SrRNA_AN
scaffold3	853901	854172	Gypsy-4-I_AF
scaffold3	855406	855477	5SrRNA-1_BG
scaffold3	866111	866187	SINE3-1_AO
scaffold3	866373	866496	5SrRNA_AN
scaffold3	1011697	1013466	Copia-3_PeEx-I
scaffold3	1013994	1014818	Copia-3_PeEx-I
scaffold3	1017731	1018768	Copia-3_PeEx-I
scaffold3	1021884	1022543	Copia-2_PeEx-I
scaffold3	1024169	1025662	Copia-2_PeEx-I
scaffold3	1026038	1026297	copia-2-I_AF
scaffold3	1027236	1027602	Gypsy-6_AsNo-I
scaffold3	1031397	1032665	Gypsy-4_CoGl-I
scaffold3	1033852	1034200	Gypsy-1_PeEx-I
scaffold3	1035904	1036879	Gypsy-4_CoGl-I
scaffold3	1037510	1038470	Copia-1_AsNo-I
scaffold3	1041288	1044135	Gypsy-6_AsNo-I
scaffold3	1044425	1045127	Copia-1_AsNo-I
scaffold3	1045661	1045957	Copia-2_PeSo-I
scaffold3	1046936	1047287	Copia-2_PeSo-I
scaffold3	1048204	1048852	Copia-2_PeEx-I
scaffold3	1049720	1051213	Copia-2_PeEx-I
scaffold3	1053998	1055323	Gypsy-6_AsNo-I
scaffold3	1055584	1055830	Gypsy-3_HyPe-I
scaffold3	1057653	1058006	Gypsy-7_MeBi-I
scaffold3	1058654	1060775	Gypsy-4_CoGl-I
scaffold3	1061489	1061659	Copia-2_PeEx-I
scaffold3	1063340	1064880	Mariner-1_AF
scaffold3	1065696	1065899	Copia-1_PeSo-I
scaffold3	1066134	1071294	Copia-1_PeSo-I
scaffold3	1072655	1075103	Copia-3_PeEx-I
scaffold3	1075569	1077122	Copia-3_PeEx-I
scaffold3	1077530	1077780	Copia-3_PeEx-I
scaffold3	1085100	1085546	Copia-2_PeSo-I
scaffold3	1086459	1088558	Copia-2_PeSo-I
scaffold3	1089032	1090638	Copia-2_PeSo-I
scaffold3	1090848	1091725	Copia-2_PeSo-I
scaffold3	1092532	1093964	Copia-2_PeSo-I
scaffold3	1094054	1095207	Copia-2_PeSo-I
scaffold3	1096501	1096702	Copia-1_PeSo-I
scaffold3	1096936	1097999	Copia-1_PeSo-I
scaffold3	1098431	1098819	Copia-1_PeSo-I
scaffold3	1100361	1101730	Mariner-3B_NeoFis
scaffold3	1106121	1107098	Copia-2_PeEx-I
scaffold3	1107642	1109130	Copia-2_PeEx-I
scaffold3	1109517	1110596	Copia-1_PeSo-I
scaffold3	1111927	1112453	Copia-1_PeSo-I
scaffold3	1413083	1413397	MarinerL-1_AO
scaffold3	1413582	1413704	5SrRNA_AN
scaffold3	1446254	1446377	5SrRNA_AN
scaffold3	1456525	1456741	Copia-1_PeSo-I
scaffold3	1457216	1457566	Copia-3_PeSo-I
scaffold3	1610769	1611243	MarinerL-1_AO
scaffold3	1761469	1761675	EnSpm-9_RIr
scaffold3	1797945	1798135	Gypsy-23_ChVe-I
scaffold3	2113045	2113323	MuDR-1_TMe
scaffold3	2261805	2262070	Copia-3_PeSo-I
scaffold3	2262098	2262382	Copia-3_PeSo-I
scaffold3	2263386	2263645	Tad1-2_ACap
scaffold3	2309911	2309997	Copia-3_PeSo-LTR
scaffold3	2324156	2324364	EnSpm-9_RIr
scaffold3	2447898	2448319	MarinerL-1_AO
scaffold3	2540012	2540397	Mariner-1_PeCap
scaffold3	3285107	3285282	EnSpm-1_AB
scaffold3	3413947	3415281	Gypsy-2-I_AF
scaffold3	3448878	3449063	Copia-27_PHord-LTR
scaffold3	3916863	3916975	MarinerL-1_AO
scaffold3	4104969	4105201	Gypsy-107_MLP-I
scaffold4	1839	2013	Tad1-4_AO
scaffold4	2059	7119	Tad1-1_AsAw
scaffold4	21534	21693	Tad1-101B_CeSoj
scaffold4	22075	23839	Tad1-5_AO
scaffold4	28133	28328	Gypsy-3_PeSo-LTR
scaffold4	40472	40802	Gypsy-9_PHord-I
scaffold4	86091	87949	Mariner-6_AN
scaffold4	196150	196276	5SrRNA_AN
scaffold4	219248	219741	Copia-2_PeEx-I
scaffold4	221142	221344	Copia-2_PeEx-I
scaffold4	225631	225754	5SrRNA_AN
scaffold4	230075	230199	5SrRNA_AN
scaffold4	237894	238016	5SrRNA_AN
scaffold4	337058	337509	Copia-2_PeEx-I
scaffold4	384296	384423	5SrRNA-1_BG
scaffold4	913673	913874	Harbinger-4B_PSt
scaffold4	966697	966863	Gypsy-8B_PCor-I
scaffold4	1226742	1226850	Copia-1_AsAw-LTR
scaffold4	1710443	1710608	Tad1-1_AsAw
scaffold4	1712586	1712663	Tad1-2_AO
scaffold4	1740182	1741213	Mariner-12_NeoFis
scaffold4	1763187	1763398	MarinerL-1_AO
scaffold4	1765504	1765761	Tad1-1_AsAw
scaffold4	1772019	1772174	Tad1-1_AsAw
scaffold4	1792931	1793105	Copia-1_AsAw-LTR
scaffold4	1799636	1800000	hAT-1_AN
scaffold4	1800066	1801214	hAT-2_PeSo
scaffold4	1802958	1803584	Tad1-1_AsAw
scaffold4	1803595	1804291	Tad1-9_TSt
scaffold4	1804526	1804783	Tad1-101B_CeSoj
scaffold4	1808000	1810259	Tad1-5_AO
scaffold4	2283464	2286693	Copia-3_PeSo-I
scaffold4	2287201	2289203	Copia-3_PeSo-I
scaffold4	2292509	2293429	Copia-1_PeEx-I
scaffold4	2565762	2566031	Harbinger-4C_PSt
scaffold4	2860007	2860101	Mariner-6_AN
scaffold4	2860560	2861240	Mariner-5_TSt
scaffold4	2861289	2861457	Gypsy-4_PeSo-LTR
scaffold4	2861458	2861972	Gypsy-4_PeSo-I
scaffold4	2862603	2869296	Gypsy-4_PeSo-I
scaffold4	2869551	2869747	Gypsy-4_PeSo-I
scaffold4	2869751	2869916	Gypsy-4_PeSo-LTR
scaffold4	2869927	2870447	Mariner-8_NeoFis
scaffold4	2881497	2883058	Copia-2_PeSo-I
scaffold4	2883567	2886796	Copia-3_PeSo-I
scaffold4	2887329	2889341	Copia-3_PeSo-I
scaffold4	2890013	2892852	Copia-2_PeSo-I
scaffold4	2920051	2920177	5SrRNA_AN
scaffold4	2920455	2920717	Tad1-1_AsAw
scaffold4	2921912	2926681	Copia-2_PeSo-I
scaffold4	2928271	2928551	PiggyBac-1_FO
scaffold4	2945983	2946125	SINE3-1_AO
scaffold4	2963667	2963783	Mariner-3B_NeoFis
scaffold4	2973000	2974442	Copia-2_PeSo-I
scaffold4	2975082	2975975	Copia-2_PeSo-I
scaffold4	2977196	2977877	Copia-2_PeSo-I
scaffold4	3008065	3008605	Mariner-1_PeCap
scaffold4	3021938	3022064	5SrRNA_AN
scaffold4	3154054	3154177	5SrRNA_AN
scaffold4	3504761	3505170	Copia-3_PeEx-I
scaffold5	1364	1816	Gypsy-7_MeBi-I
scaffold5	2478	5043	Gypsy-4_CoGl-I
scaffold5	5693	6709	Gypsy-7_PeSo-I
scaffold5	7570	7942	Tad1-9_TSt
scaffold5	8554	8636	Tad1-3_CGlo
scaffold5	116289	116578	Copia-3_PeSo-I
scaffold5	204058	204275	DNA3-3_MLP
scaffold5	333848	333943	EnSpm-6_RIr
scaffold5	335141	335546	Copia-1_PeSo-I
scaffold5	665881	668656	Copia-2_PeSo-I
scaffold5	669025	670032	Copia-2_PeSo-I
scaffold5	727466	727632	Gypsy-35_PSt-I
scaffold5	932621	932943	EnSpm-2_PGr
scaffold5	1182589	1184716	Gypsy-2-I_AF
scaffold5	1270290	1270966	Copia-2_PeSo-I
scaffold5	1271755	1275237	Copia-2_PeSo-I
scaffold5	1352942	1353250	Harbinger-4D_PSt
scaffold5	1460117	1460221	CryptonF-1_CI
scaffold5	1586392	1586499	CryptonF-1_ACap
scaffold5	1649886	1650002	CryptonF-1_ACap
scaffold5	1971182	1971426	Gypsy-25_LBS-I
scaffold5	2303580	2303751	EnSpm-13_RIr
scaffold5	2491444	2491629	Copia-1_NeoFis-I
scaffold5	2726103	2726720	Copia-2_PeSo-I
scaffold5	2727726	2728493	Copia-2_PeSo-I
scaffold5	2731406	2732010	Mariner-5_AF
scaffold5	2733973	2737743	Gypsy-7_PeSo-I
scaffold5	2750928	2751335	Tad1-1_TSt
scaffold5	2863448	2863567	Harbinger-3_PGr
scaffold5	3233294	3233570	MarinerL-1_AO
scaffold5	3250391	3250940	Tad1-1_AsAw
scaffold5	3253428	3253679	Gypsy-50_BG-I
scaffold5	3256031	3256186	Tad1-5_AO
scaffold5	3258130	3258225	Gypsy-3_PeSo-LTR
scaffold5	3258877	3259271	Gypsy-3_PeSo-LTR
scaffold5	3290439	3290540	Tad1-9_TSt
scaffold6	135	235	Gypsy-4_PeSo-I
scaffold6	490	686	Gypsy-4_PeSo-I
scaffold6	690	854	Gypsy-4_PeSo-LTR
scaffold6	855	1178	Gypsy-3_PeSo-LTR
scaffold6	5096	6432	Mariner-1_AF
scaffold6	6452	6951	Mariner-6_AN
scaffold6	85181	86548	Mariner-8_NeoFis
scaffold6	86581	87049	Mariner-6_AN
scaffold6	386862	387220	Gypsy-1_TSt-I
scaffold6	387676	387827	Gypsy-62_BG-I
scaffold6	432370	432590	Gypsy-35_PSt-I
scaffold6	593203	593298	Gypsy-1_PeEx-LTR
scaffold6	776778	778035	MarinerL-1_AO
scaffold6	809769	809894	5SrRNA_AN
scaffold6	1012153	1012414	Gypsy-4-I_AF
scaffold6	1012674	1012923	Gypsy-4-I_AF
scaffold6	1019301	1019396	CryptonF-1_ACap
scaffold6	1023933	1024056	5SrRNA_AN
scaffold6	1032223	1032345	5SrRNA_AN
scaffold6	1035289	1035414	5SrRNA_AN
scaffold6	1055043	1055281	Gypsy-4_PeSo-I
scaffold6	1139999	1140124	5SrRNA_AN
scaffold6	1163485	1163884	Copia-3_PeSo-I
scaffold6	1166532	1166655	5SrRNA_AN
scaffold6	1174235	1174360	5SrRNA_AN
scaffold6	1269632	1269755	5SrRNA_AN
scaffold6	1270036	1270160	5SrRNA_AN
scaffold6	1355421	1355542	5SrRNA_AN
scaffold6	1377936	1378062	5SrRNA_AN
scaffold6	1389155	1389280	5SrRNA_AN
scaffold6	1393773	1393898	5SrRNA_AN
scaffold6	1455430	1455736	EnSpm-1_AB
scaffold6	1570527	1571568	Copia-2_PeEx-I
scaffold6	1573796	1576412	Gypsy-1B_CaPs-I
scaffold6	1578668	1579129	Copia-2_PeEx-I
scaffold6	1579920	1580579	Copia-2_PeEx-I
scaffold6	1586158	1586743	Copia-2_PeEx-I
scaffold6	1586989	1588779	Copia-3_PeEx-I
scaffold6	1589321	1589694	Copia-3_PeEx-I
scaffold6	1589941	1591809	Copia-3_PeEx-I
scaffold6	1592231	1594372	Copia-3_PeEx-I
scaffold6	1595551	1597094	Copia-3_PeEx-I
scaffold6	1599441	1600000	Copia-1_MaAq-I
scaffold6	1600550	1600813	Zisupton-4_PGr
scaffold6	1601877	1602886	copia-2-I_AF
scaffold6	1604257	1606254	Copia-3_PeEx-I
scaffold6	1606638	1608506	Copia-3_PeEx-I
scaffold6	1608761	1610029	Copia-1_AsNo-I
scaffold6	1610612	1611086	Mariner-3_NeoFis
scaffold6	1612651	1612899	Copia-1B_AsSt-I
scaffold6	1613288	1614105	Mariner1_AO
scaffold6	1614940	1616581	Copia-3_PeEx-I
scaffold6	1616709	1619161	Copia-3_PeEx-I
scaffold6	1621989	1624896	Gypsy-4_CoGl-I
scaffold6	1625364	1625815	Gypsy-7_MeBi-I
scaffold6	1627933	1629187	Gypsy-4_CoGl-I
scaffold6	1629811	1629999	Copia-1_AsNo-I
scaffold6	1632928	1634683	Copia-1_CorMil-I
scaffold6	1638797	1640015	Copia-5_CoGl-I
scaffold6	1640677	1640936	hAT-2_ReTu
scaffold6	1642748	1645658	Gypsy-4_CoGl-I
scaffold6	1646890	1647284	Gypsy-7_MeBi-I
scaffold6	1649370	1649980	Copia-2_PeEx-I
scaffold6	1649981	1651572	Mariner-8_NeoFis
scaffold6	1654419	1654931	Copia-3_PaNo-I
scaffold6	1655822	1657863	Gypsy-7_PeSo-I
scaffold6	1664846	1666238	Mariner-3B_NeoFis
scaffold6	1666845	1667239	Gypsy-7_MeBi-I
scaffold6	1668967	1669776	Gypsy-4_CoGl-I
scaffold6	1670442	1671561	Gypsy-4_CoGl-I
scaffold6	1672431	1673064	Gypsy-4_CoGl-I
scaffold6	1942886	1943155	MuDRF-1_PGr
scaffold6	2036231	2036471	Gypsy-24_ChVe-I
scaffold6	2352400	2353863	Copia-2_PeSo-I
scaffold6	2354473	2355413	Copia-2_PeSo-I
scaffold7	25534	25838	Mariner-12_NeoFis
scaffold7	133596	134985	Mariner-3B_NeoFis
scaffold7	537783	537895	CRE-1_ToIn
scaffold7	619865	621727	Copia-3_PeEx-I
scaffold7	622298	624056	Copia-3_PeEx-I
scaffold7	736706	736839	Copia-58_BG-I
scaffold7	973096	973590	Copia-1_AsNo-I
scaffold7	1075886	1075980	Tad1-2_UsVi
scaffold7	1089065	1089201	Copia-2_PeEx-I
scaffold7	1145336	1146169	Tad1-1_AsAw
scaffold7	1219109	1219633	MuDR-1_TMe
scaffold7	1310091	1310196	CryptonF-1_ACap
scaffold7	1499619	1499818	Gypsy-3_PeSo-LTR
scaffold7	1768933	1770525	Mariner-8_NeoFis
scaffold8	277298	277880	Copia-2_PeSo-I
scaffold8	345814	346001	Gypsy-35_PSt-I
scaffold9	6932	6999	Copia-1_AsAw-LTR
scaffold9	26603	26779	Copia-1_AsAw-LTR
scaffold9	35691	35862	hAT-2_PeSo
scaffold9	36284	36576	hAT-2_PeSo
scaffold9	39557	39958	Copia-2_ChVe-I
scaffold9	40234	40864	Copia-8_TSt-I
scaffold9	43269	44004	Copia-1_PeCap-I
scaffold9	44391	46168	Copia-1_PeCap-I
scaffold9	46736	48451	hAT-2_PeSo
scaffold9	49662	50486	Mariner-1_PeCap
scaffold9	66253	66382	Tad1-5_AO
scaffold9	81372	81567	Gypsy-3_PeSo-LTR
scaffold9	85877	87771	Tad1-5_AO
scaffold9	88153	88312	Tad1-101B_CeSoj
scaffold9	103121	108185	Tad1-1_AsAw
scaffold10	8916	13498	Tad1-5_AO
scaffold10	16859	17064	Tad1-9_TSt
scaffold10	20981	21110	Tad1-1_AsAw
scaffold10	24351	24527	EnSpm-13_RIr
scaffold10	35906	41225	Tad1-1_AsAw
scaffold10	54905	55070	Tad1-1_AsAw
scaffold10	56660	58239	Tad1-5_AO
scaffold11	26136	26236	hAT-2_PeSo
scaffold11	31677	31836	Copia-1_PeSo-I
scaffold12	19944	20196	Gypsy-50_BG-I
scaffold12	20332	22735	MAGGY_I
scaffold13	164	2158	Copia-3_PeSo-I
scaffold13	2683	5916	Copia-3_PeSo-I
