# Supplementary material for: ﻿Hybrid assembly of Penicilliumrubens genomes unveils high conservation of genome structural organisation and the presence of Numts in nuclear DNA
Source: IMA Fungus. 2025 May 23;16:e145175. doi: 10.3897/imafungus.16.145175 (PMC12125605; doi:10.3897/imafungus.16.145175)
Supplement: Supplementary material 9 — Repetitive elements for S27 strain [file imafungus-16-e145175-s009.xlsx]

## Sheet: Hoja1
Table S6. Repetitive elements for S27 strain
S27
Name	From	To	Name
scaffold1	201273	201567	Gypsy-35_PSt-I
scaffold1	238076	238304	Harbinger-4C_PSt
scaffold1	859910	860043	Gypsy-1_PHord-I
scaffold1	1007888	1008087	Mariner-1_PeCap
scaffold1	1111210	1111383	Copia-1_AsAw-LTR
scaffold1	1137000	1137193	Copia-1_PeOx-I
scaffold1	1309498	1309965	Harbinger-4C_PSt
scaffold1	1335728	1335864	Gypsy-32_PGr-I
scaffold1	1439509	1439934	Copia-2_PeSo-I
scaffold1	1672156	1672340	Copia-58_BG-I
scaffold1	1724729	1724854	Tad1-28B_PoXa
scaffold1	1765669	1766657	hAT-1_PeSo
scaffold1	1819032	1820335	Mariner-8_NeoFis
scaffold1	1821049	1821177	5SrRNA_AN
scaffold1	2211552	2211674	5SrRNA_AN
scaffold1	2213002	2213125	5SrRNA_AN
scaffold1	2219494	2219619	5SrRNA_AN
scaffold1	2222317	2222440	5SrRNA_AN
scaffold1	2236921	2237210	Zisupton-4_PGr
scaffold1	2271870	2271993	5SrRNA_AN
scaffold1	2272307	2272430	5SrRNA_AN
scaffold1	2272551	2272742	MarinerL-1_AO
scaffold1	2275288	2275413	5SrRNA_AN
scaffold1	2455044	2456539	Copia-2_PeEx-I
scaffold1	2456614	2458478	Mariner-8_NeoFis
scaffold1	2458728	2462350	Copia-1_PeSo-I
scaffold1	2462406	2463870	Copia-1_PeSo-I
scaffold1	2464099	2464300	Copia-1_PeSo-I
scaffold1	2465228	2465837	Copia-2_PeEx-I
scaffold1	2468183	2468335	Copia-2_PeEx-I
scaffold1	2469237	2470729	Copia-2_PeEx-I
scaffold1	2479229	2479582	Gypsy-7_MeBi-I
scaffold1	2480049	2482471	Gypsy-4_CoGl-I
scaffold1	2482652	2483886	Copia-3_PeEx-I
scaffold1	2489354	2489776	Copia-3_PeEx-I
scaffold1	2493903	2496958	Gypsy-7_PeSo-I
scaffold1	2501858	2503384	Copia-3_PeSo-I
scaffold1	2503388	2503896	Mariner-6_AN
scaffold1	2503955	2505258	Mariner-8_NeoFis
scaffold1	2508518	2509127	Copia-2_PeEx-I
scaffold1	2510036	2511529	Copia-2_PeEx-I
scaffold1	2511918	2512294	Copia-3_PeSo-I
scaffold1	2512816	2513472	Copia-3_PeSo-I
scaffold1	2514810	2515424	Copia-2_PeSo-I
scaffold1	2516341	2517311	Copia-2_PeSo-I
scaffold1	2519651	2519772	Copia-3_PeSo-I
scaffold1	2520810	2521809	Copia-3_PeSo-I
scaffold1	2521811	2522485	Copia-3_PeSo-I
scaffold1	2524220	2524672	Gypsy-7_MeBi-I
scaffold1	2525310	2528162	Gypsy-6_AsNo-I
scaffold1	2528463	2528884	Copia-3_PeSo-I
scaffold1	2535421	2536113	Copia-1_PeSo-I
scaffold1	2536175	2537350	Copia-1_PeSo-I
scaffold1	2537898	2539863	Copia-1_PeSo-I
scaffold1	2540296	2540777	Copia-3_PeEx-I
scaffold1	2541348	2544570	Copia-3_PeSo-I
scaffold1	2545189	2546481	Mariner-3B_NeoFis
scaffold1	2546922	2547463	Copia-3_PeSo-I
scaffold1	2550456	2551924	Copia-3_PeSo-I
scaffold1	2556835	2558628	Copia-3_PeEx-I
scaffold1	2559133	2560796	Copia-3_PeEx-I
scaffold1	2560797	2561386	Copia-3_PeEx-I
scaffold1	2563272	2564960	Copia-3_PeEx-I
scaffold1	2565266	2565449	Copia-1_CorMil-I
scaffold1	2580673	2581650	Copia-1_AsNo-I
scaffold1	2583447	2584100	Gypsy-7_MeBi-I
scaffold1	2584282	2584572	Gypsy-4_CoGl-I
scaffold1	2584951	2586154	Gypsy-1_MoPu-I
scaffold1	2586790	2587184	Gypsy-7_MeBi-I
scaffold1	2589357	2590034	Copia-2_PeSo-I
scaffold1	2590767	2592196	Copia-2_PeSo-I
scaffold1	2592636	2594263	Copia-2_PeSo-I
scaffold1	2601299	2601770	Mariner2N1_AO
scaffold1	2605699	2606460	Mariner-3_NeoFis
scaffold1	2608594	2613607	Copia-2_PeSo-I
scaffold1	2614353	2615742	Gypsy-5_PeSo-I
scaffold1	2616451	2619048	Gypsy-5_PeSo-I
scaffold1	2619139	2620356	Mariner-1_AF
scaffold1	2620919	2621919	Gypsy-5_PeSo-I
scaffold1	2622232	2622643	Gypsy-4_PeSo-I
scaffold1	2986131	2988151	Copia-3_PeSo-I
scaffold1	2988646	2991894	Copia-3_PeSo-I
scaffold1	3029771	3031772	Copia-3_PeSo-I
scaffold1	3032273	3035502	Copia-3_PeSo-I
scaffold1	3039162	3040814	Copia-3_PeSo-I
scaffold1	3041243	3041587	Copia-3_PeSo-I
scaffold1	3042089	3043256	Copia-3_PeSo-I
scaffold1	3045323	3047414	Copia-3_PeSo-I
scaffold1	3055340	3057040	Gypsy-7_PeSo-I
scaffold1	3057515	3060234	Copia-3_PeSo-I
scaffold1	3060235	3060403	Gypsy-4_PeSo-LTR
scaffold1	3060404	3060918	Gypsy-4_PeSo-I
scaffold1	3061770	3068243	Gypsy-4_PeSo-I
scaffold1	3068498	3068694	Gypsy-4_PeSo-I
scaffold1	3068698	3068863	Gypsy-4_PeSo-LTR
scaffold1	3068864	3069414	Copia-3_PeSo-I
scaffold1	3069961	3071964	Copia-3_PeSo-I
scaffold1	3072145	3074240	Gypsy-7_PeSo-I
scaffold1	3076384	3079619	Copia-3_PeSo-I
scaffold1	3079966	3082127	Copia-3_PeSo-I
scaffold1	3113440	3113629	Copia-1_PeSo-I
scaffold1	3132301	3132479	EnSpm-13_RIr
scaffold1	3132589	3132763	EnSpm-13_RIr
scaffold1	3132972	3133142	Copia-2_CH
scaffold1	3317258	3317457	FoHeli2_9
scaffold1	3512509	3512770	MarinerL-1_AO
scaffold1	3643881	3644157	Mariner-1_PeCap
scaffold1	4058293	4059442	Tad1-5_AO
scaffold1	4060386	4061889	Tad1-5_AO
scaffold1	4063822	4069097	Tad1-5_AO
scaffold1	4069242	4070885	Tad1-5_AO
scaffold1	4072400	4072683	Copia-7_ADe-I
scaffold1	4077368	4082625	Tad1-1_AsAw
scaffold1	4089546	4089853	Mariner-9_ACap
scaffold1	4098923	4103828	Tad1-1_AsAw
scaffold1	4106147	4106470	hAT-1_PeSo
scaffold1	4108089	4108458	Gypsy-3_PeSo-LTR
scaffold1	4113894	4114175	Mariner-1_PeCap
scaffold1	4119682	4119852	Mariner-5_ACap
scaffold1	4129011	4130708	Tad1-5_AO
scaffold1	4131770	4132828	hAT-2_PeSo
scaffold1	4134011	4134103	hAT-2_PeSo
scaffold1	4184136	4185203	Mariner3_AO
scaffold1	4185883	4186062	Copia-2_PeEx-LTR
scaffold1	4188809	4194241	Tad1-5_AO
scaffold1	4195134	4195268	Tad1-5_AO
scaffold1	4207902	4208068	Copia-1_AsAw-LTR
scaffold1	4208115	4208336	Copia-2_PeEx-LTR
scaffold1	4338047	4339414	Mariner-1_PeCap
scaffold1	4485309	4487184	Mariner-8_NeoFis
scaffold1	4487271	4487439	Gypsy-4_PeSo-LTR
scaffold1	4487440	4487622	Gypsy-4_PeSo-I
scaffold1	4487908	4494565	Gypsy-4_PeSo-I
scaffold1	4495295	4495809	Gypsy-4_PeSo-I
scaffold1	4496000	4497461	Mariner-6_AN
scaffold1	4607111	4607238	Tad1-6_ACap
scaffold1	4735030	4736805	Copia-3_PeEx-I
scaffold1	4737400	4739235	Copia-3_PeEx-I
scaffold1	4826744	4827117	Copia-2_PeSo-I
scaffold1	4945973	4946301	Copia-3_PeEx-I
scaffold1	4946435	4947013	Copia-3_PeEx-I
scaffold1	5056566	5056693	5SrRNA_AN
scaffold1	5092083	5092302	Mariner-1_PeCap
scaffold1	5443195	5443350	Gypsy-35_PSt-I
scaffold1	5659118	5659475	Copia-2_PeEx-I
scaffold1	5767677	5767905	Gypsy-35_PSt-I
scaffold1	5832753	5833002	Mariner-5_TSt
scaffold1	6086879	6087039	Copia-58_BG-I
scaffold1	6189985	6190735	Copia-3_PeSo-I
scaffold1	6224846	6225000	Gypsy-3_TMe-I
scaffold1	6251192	6251314	Copia-3_PeSo-I
scaffold1	6416077	6416237	Helitron-14_ChVe
scaffold1	6417116	6417276	Helitron-14_ChVe
scaffold1	6554206	6554300	CryptonF-1_ACap
scaffold1	7013444	7013621	EnSpm-13_RIr
scaffold1	7013724	7013911	EnSpm-13_RIr
scaffold1	7609080	7609220	Copia-3_PeSo-I
scaffold1	7956068	7957354	Mariner-6_AN
scaffold1	8021403	8021815	Harbinger-4D_PSt
scaffold1	8132476	8132873	Tad1-2_TSt
scaffold1	8329820	8330357	Copia-3_PeSo-I
scaffold1	8385845	8386135	Tad1-9_TSt
scaffold1	8389181	8390391	Copia-2_PeSo-I
scaffold1	8391420	8392208	Copia-2_PeSo-I
scaffold1	8407070	8407360	Tad1-9_TSt
scaffold1	8412153	8413277	Mariner-5_AN
scaffold1	8419835	8420823	Mariner-6_NeoFis
scaffold1	8420841	8421236	Mariner-6_NeoFis
scaffold1	8421663	8422434	hAT-2_PeSo
scaffold1	8431131	8432029	Tad1-1_AsAw
scaffold1	8432225	8432449	Gypsy-10_PCor-LTR
scaffold1	8684179	8684307	Harbinger-4C_PSt
scaffold1	8854805	8855270	Helitron-14_ChVe
scaffold1	8856512	8856811	Copia-2_PeSo-I
scaffold1	8922147	8922686	Copia-2_PeSo-I
scaffold1	8923791	8924671	Copia-2_PeSo-I
scaffold1	8950204	8950401	Copia-1_PeSo-I
scaffold1	8950633	8955909	Copia-1_PeSo-I
scaffold1	9105201	9105589	Mariner-6_NeoFis
scaffold1	9176800	9177316	Copia-2_PeEx-I
scaffold1	9178082	9178280	Copia-2_PeEx-I
scaffold1	9245095	9245609	Gypsy-4_PeSo-I
scaffold1	9246253	9252934	Gypsy-4_PeSo-I
scaffold1	9253189	9253385	Gypsy-4_PeSo-I
scaffold1	9253389	9253554	Gypsy-4_PeSo-LTR
scaffold1	9254803	9256059	Gypsy-4_PeSo-I
scaffold1	9256637	9257926	Mariner-8_NeoFis
scaffold1	9457379	9457597	MarinerL-1_AO
scaffold2	58920	59247	Tad1-9_TSt
scaffold2	80123	80288	EnSpm-13_RIr
scaffold2	235975	236274	Gypsy-29_BG-I
scaffold2	323996	324161	Gypsy-32_ADe-I
scaffold2	450333	450442	Copia-58_BG-I
scaffold2	455795	457145	Copia-3_PeEx-I
scaffold2	459721	463061	Gypsy-7_PeSo-I
scaffold2	465034	465561	Copia-3_PeEx-I
scaffold2	465983	466664	Copia-3_PeEx-I
scaffold2	481666	483530	Mariner-6_AN
scaffold2	499333	499506	Copia-1_AsAw-LTR
scaffold2	518363	518646	Copia-7_ADe-I
scaffold2	534559	534751	Gypsy-3_PeSo-I
scaffold2	536507	537676	Tad1-5_AO
scaffold2	537692	539460	Tad1-5_AO
scaffold2	539687	539944	Tad1-101B_CeSoj
scaffold2	547613	548253	Tad1-1_AsAw
scaffold2	548309	548534	MarinerL-1_AO
scaffold2	563119	564371	Copia-3_PeEx-I
scaffold2	662224	662338	Copia-1_PeSo-I
scaffold2	896954	897078	Copia-58_BG-I
scaffold2	976727	976830	CryptonF-1_ACap
scaffold2	1226263	1226488	MarinerL-1_AO
scaffold2	1251430	1251570	SINE3-1_AO
scaffold2	1846751	1847647	Tad1-5_AO
scaffold2	1996076	1996254	Gypsy-32_PGr-I
scaffold2	2094615	2094730	EnSpm-2_ROr
scaffold2	2185497	2185751	Tad1-1_AsAw
scaffold2	2296391	2296494	Copia-14_BG-I
scaffold2	2341610	2341746	EnSpm-2_ROr
scaffold2	2341754	2341876	EnSpm-2_ROr
scaffold2	2342399	2342547	EnSpm-2_ROr
scaffold2	2425696	2426598	MarinerL-1_AO
scaffold2	2430129	2433183	Gypsy-7_PeSo-I
scaffold2	2436415	2439656	Copia-3_PeSo-I
scaffold2	2440192	2442196	Copia-3_PeSo-I
scaffold2	2445047	2445984	MarinerL-1_AO
scaffold2	2505212	2505476	Tad1-5_AO
scaffold2	2588435	2588562	5SrRNA_AN
scaffold2	2588858	2588980	5SrRNA_AN
scaffold2	2605606	2605728	5SrRNA_AN
scaffold2	2679427	2679549	5SrRNA_AN
scaffold2	2679832	2679954	5SrRNA_AN
scaffold2	2690410	2690590	SINE3-1_AO
scaffold2	2691071	2693304	SINE3-2_AO
scaffold2	2696757	2696913	MarinerL-1_AO
scaffold2	2770917	2772535	Gypsy-7_PeSo-I
scaffold2	2772965	2774982	Gypsy-7_PeSo-I
scaffold2	2775804	2775857	Gypsy-1_PeSo-LTR
scaffold2	2775890	2775959	Gypsy-1_PeSo-LTR
scaffold2	2775960	2781144	Gypsy-1_PeSo-I
scaffold2	2781236	2781305	Gypsy-1_PeSo-LTR
scaffold2	2782776	2783006	MarinerL-1_AO
scaffold2	2784164	2784241	5SrRNA-1_BG
scaffold2	2784546	2784668	5SrRNA_AN
scaffold2	2925001	2926897	Copia-1_PeSo-I
scaffold2	2926958	2928128	Copia-1_PeSo-I
scaffold2	2928661	2930622	Copia-1_PeSo-I
scaffold2	2978696	2978819	5SrRNA_AN
scaffold2	3010486	3010654	Helitron-14_ChVe
scaffold2	3012885	3012974	Copia-2_ClAq-I
scaffold2	3173879	3174007	CRYPT1
scaffold2	3270064	3271929	Mariner-6_AN
scaffold2	3284854	3289624	Copia-2_PeSo-I
scaffold2	3298505	3298633	Copia-1_AsAw-LTR
scaffold2	3308545	3308987	MarinerL-1_AO
scaffold2	3346159	3346395	Gypsy-35_PSt-I
scaffold2	3370635	3370800	Copia-1_AsAw-LTR
scaffold2	3386952	3387072	Gypsy-3_PeSo-LTR
scaffold2	3388722	3389007	Copia-1_AsAw-I
scaffold2	3389008	3389182	Copia-1_AsAw-LTR
scaffold2	3389576	3389638	5SrRNA_AN
scaffold2	3398503	3398686	Gypsy-4_PeSo-I
scaffold2	3404569	3404802	Copia-3_PeSo-I
scaffold2	3416822	3417130	Copia-1_AsAw-I
scaffold2	3440826	3440949	5SrRNA_AN
scaffold2	3442949	3443034	Tad1-9_TSt
scaffold2	3470733	3470920	Gypsy-15_LBS-I
scaffold2	3488061	3488262	Gypsy-4_PeSo-I
scaffold2	3488263	3488381	Gypsy-4_PeSo-I
scaffold2	3488664	3488898	Gypsy-4_PeSo-I
scaffold2	3489424	3489547	5SrRNA_AN
scaffold2	3731925	3735042	copia-2-I_AF
scaffold2	3735664	3736960	Mariner-6_AN
scaffold2	3741392	3742720	Gypsy-4_CoGl-I
scaffold2	3743652	3745029	Copia-2_PeEx-I
scaffold2	3745291	3749535	Copia-3_PeEx-I
scaffold2	3752537	3753409	Gypsy-4_CoGl-I
scaffold2	3758787	3759458	Copia-3_PeEx-I
scaffold2	3759791	3761334	Mariner-1_AF
scaffold2	3766881	3767830	Gypsy-4_CoGl-I
scaffold2	3771370	3772329	Mariner2N1_AO
scaffold2	3774598	3775256	Copia-2_PeEx-I
scaffold2	3776512	3778478	Copia-1_PeSo-I
scaffold2	3779013	3780210	Copia-1_PeSo-I
scaffold2	3780251	3781715	Copia-1_PeSo-I
scaffold2	3781951	3782150	Copia-1_PeSo-I
scaffold2	3782315	3782726	Copia-2_PeEx-I
scaffold2	3783330	3784272	Copia-2_PeEx-I
scaffold2	3789314	3791818	Copia-3_PeEx-I
scaffold2	3792160	3794008	Copia-3_PeEx-I
scaffold2	3794364	3794730	Copia-2_PeSo-I
scaffold2	3794984	3795168	Copia-2_PeSo-I
scaffold2	3795179	3795933	Copia-2_PeSo-I
scaffold2	3795992	3797849	Mariner-6_AN
scaffold2	3798166	3799462	Copia-3_PeEx-I
scaffold2	3800088	3800543	Copia-3_PeEx-I
scaffold2	3801083	3801473	Copia-3_PeEx-I
scaffold2	3802030	3804879	Gypsy-4_CoGl-I
scaffold2	3805347	3805789	Gypsy-7_MeBi-I
scaffold2	3809384	3809610	copia-2-I_AF
scaffold2	3809897	3810998	copia-2-I_AF
scaffold2	3811469	3812842	Mariner-3B_NeoFis
scaffold2	3812856	3813965	Copia-1_CorMil-I
scaffold2	3814155	3815775	Copia-1_AsNo-I
scaffold2	3817221	3818519	Mariner-3_NeoFis
scaffold2	3818547	3819081	Mariner-6_NeoFis
scaffold2	3821542	3822843	Mariner-3_NeoFis
scaffold2	3822886	3823420	Mariner-6_NeoFis
scaffold2	3824076	3824364	Mariner-6_NeoFis
scaffold2	3824396	3825694	Mariner-3_NeoFis
scaffold2	3827775	3828302	Gypsy-1_MoPu-I
scaffold2	3829160	3829367	Gypsy-2_ClAq-I
scaffold2	3830558	3832329	Gypsy-4_CoGl-I
scaffold2	3832785	3833156	Gypsy-7_MeBi-I
scaffold2	3833508	3834571	Mariner-5_AF
scaffold2	3835299	3835598	Gypsy-7_MeBi-I
scaffold2	3836505	3836704	Gypsy-7_PeSo-I
scaffold2	3983293	3983429	Tad1-2_BlJa
scaffold2	4043325	4043521	AcademH-1_LoTr
scaffold2	4105133	4107065	Gypsy-7_PeSo-I
scaffold2	4107068	4107233	Gypsy-4_PeSo-LTR
scaffold2	4107234	4107536	Gypsy-4_PeSo-I
scaffold2	4110446	4112092	Gypsy1-I_AO
scaffold2	4112651	4113860	Gypsy-3_AsNo-I
scaffold2	4121904	4122223	Tad1-1_AO
scaffold3	69300	69478	Copia-2_PeEx-I
scaffold3	293907	294075	Gypsy-1_PHord-I
scaffold3	324695	327059	hAT-1_PeSo
scaffold3	330325	330608	MarinerL-1_AO
scaffold3	337501	337620	5SrRNA_AN
scaffold3	354034	354130	Tad1-5_AO
scaffold3	354131	354542	Tad1-5_AO
scaffold3	354552	354663	Tad1-9_TSt
scaffold3	354859	354928	Tad1-9_TSt
scaffold3	512498	512955	MarinerL-1_AO
scaffold3	527607	527990	Tad1-1_AsAw
scaffold3	633696	633817	5SrRNA_AN
scaffold3	637009	637293	Gypsy-4_PeSo-I
scaffold3	644612	644688	5SrRNA-1_BG
scaffold3	657228	657670	Mariner-2_ACap
scaffold3	671851	672234	Gypsy-3_PeSo-LTR
scaffold3	679480	679790	FoHeli2_2
scaffold3	726246	726881	Helitron-14_ChVe
scaffold3	736605	737012	Mariner-8_ACap
scaffold3	797319	797448	Copia-3_PeEx-LTR
scaffold3	799012	799172	SINE3-1_AO
scaffold3	843727	843849	5SrRNA_AN
scaffold3	845474	845745	Gypsy-4-I_AF
scaffold3	846979	847050	5SrRNA-1_BG
scaffold3	857684	857760	SINE3-1_AO
scaffold3	857946	858069	5SrRNA_AN
scaffold3	1003269	1005038	Copia-3_PeEx-I
scaffold3	1005566	1006390	Copia-3_PeEx-I
scaffold3	1009302	1010339	Copia-3_PeEx-I
scaffold3	1013455	1014114	Copia-2_PeEx-I
scaffold3	1015740	1017233	Copia-2_PeEx-I
scaffold3	1017609	1017868	Copia-1_AsNo-I
scaffold3	1018807	1019173	Gypsy-6_AsNo-I
scaffold3	1022967	1024235	Gypsy-4_CoGl-I
scaffold3	1025422	1025770	Gypsy-1_PeEx-I
scaffold3	1027474	1028449	Gypsy-4_CoGl-I
scaffold3	1029080	1030040	Copia-1_AsNo-I
scaffold3	1032858	1035705	Gypsy-6_AsNo-I
scaffold3	1035995	1036697	Copia-1_AsNo-I
scaffold3	1037231	1037527	Copia-2_PeSo-I
scaffold3	1038506	1038857	Copia-2_PeSo-I
scaffold3	1039774	1040422	Copia-2_PeEx-I
scaffold3	1041290	1042783	Copia-2_PeEx-I
scaffold3	1045568	1046893	Gypsy-6_AsNo-I
scaffold3	1047154	1047400	Gypsy-3_HyPe-I
scaffold3	1049223	1049576	Gypsy-7_MeBi-I
scaffold3	1050224	1052345	Gypsy-4_CoGl-I
scaffold3	1053059	1053229	Copia-2_PeEx-I
scaffold3	1054910	1056450	Mariner-1_AF
scaffold3	1057266	1057469	Copia-1_PeSo-I
scaffold3	1057704	1062864	Copia-1_PeSo-I
scaffold3	1064225	1066673	Copia-3_PeEx-I
scaffold3	1067139	1068692	Copia-3_PeEx-I
scaffold3	1069100	1069350	Copia-3_PeEx-I
scaffold3	1076670	1077116	Copia-2_PeSo-I
scaffold3	1078029	1080128	Copia-2_PeSo-I
scaffold3	1080602	1082208	Copia-2_PeSo-I
scaffold3	1082418	1083295	Copia-2_PeSo-I
scaffold3	1084103	1085535	Copia-2_PeSo-I
scaffold3	1085625	1086778	Copia-2_PeSo-I
scaffold3	1088072	1088273	Copia-1_PeSo-I
scaffold3	1088507	1089570	Copia-1_PeSo-I
scaffold3	1090002	1090390	Copia-1_PeSo-I
scaffold3	1091932	1093301	Mariner-3B_NeoFis
scaffold3	1097691	1098668	Copia-2_PeEx-I
scaffold3	1099212	1099981	Copia-2_PeEx-I
scaffold3	1100072	1100747	Copia-2_ElAm-I
scaffold3	1101087	1102166	Copia-1_PeSo-I
scaffold3	1103498	1104024	Copia-1_PeSo-I
scaffold3	1404655	1404969	MarinerL-1_AO
scaffold3	1405154	1405276	5SrRNA_AN
scaffold3	1437827	1437950	5SrRNA_AN
scaffold3	1448098	1448314	Copia-1_PeSo-I
scaffold3	1448789	1449139	Copia-3_PeSo-I
scaffold3	1602351	1602825	MarinerL-1_AO
scaffold3	1753042	1753248	EnSpm-9_RIr
scaffold3	1789518	1789708	Gypsy-23_ChVe-I
scaffold4	7931	8211	Gypsy-35_PSt-I
scaffold4	33853	34131	MuDR-1_TMe
scaffold4	182613	182878	Copia-3_PeSo-I
scaffold4	182906	183190	Copia-3_PeSo-I
scaffold4	184194	184453	Tad1-2_ACap
scaffold4	230719	230805	Copia-3_PeSo-LTR
scaffold4	244964	245172	EnSpm-9_RIr
scaffold4	368706	369127	MarinerL-1_AO
scaffold4	460821	461206	Mariner-1_PeCap
scaffold4	1205922	1206097	EnSpm-1_AB
scaffold4	1334762	1336096	Gypsy-2-I_AF
scaffold4	1369693	1369878	Copia-27_PHord-LTR
scaffold4	1837680	1837792	MarinerL-1_AO
scaffold5	13566	13740	Tad1-4_AO
scaffold5	13786	18846	Tad1-1_AsAw
scaffold5	33655	33814	Tad1-101B_CeSoj
scaffold5	34196	36090	Tad1-5_AO
scaffold5	40400	40595	Gypsy-3_PeSo-LTR
scaffold5	52765	53095	Gypsy-9_PHord-I
scaffold5	98384	99925	Mariner-6_AN
scaffold5	100094	100242	Mariner-6_AN
scaffold5	208445	208571	5SrRNA_AN
scaffold5	231543	232036	Copia-2_PeEx-I
scaffold5	233437	233639	Copia-2_PeEx-I
scaffold5	237926	238049	5SrRNA_AN
scaffold5	242370	242494	5SrRNA_AN
scaffold5	250189	250311	5SrRNA_AN
scaffold5	349353	349804	Copia-2_PeEx-I
scaffold5	396591	396718	5SrRNA-1_BG
scaffold5	925968	926169	Harbinger-4B_PSt
scaffold5	979054	979164	Gypsy-32_PGr-I
scaffold5	1239037	1239145	Copia-1_AsAw-LTR
scaffold5	1722739	1722904	Tad1-1_AsAw
scaffold5	1724882	1724959	Tad1-2_AO
scaffold5	1752478	1753509	Mariner-12_NeoFis
scaffold5	1775483	1775694	MarinerL-1_AO
scaffold5	1777800	1778057	Tad1-1_AsAw
scaffold5	1784315	1784470	Tad1-1_AsAw
scaffold5	1805227	1805401	Copia-1_AsAw-LTR
scaffold5	1811909	1813510	hAT-2_PeSo
scaffold5	1815254	1815880	Tad1-1_AsAw
scaffold5	1815891	1816587	Tad1-9_TSt
scaffold5	1816822	1817079	Tad1-101B_CeSoj
scaffold5	1820296	1822555	Tad1-5_AO
scaffold5	2295764	2298995	Copia-3_PeSo-I
scaffold5	2299501	2301504	Copia-3_PeSo-I
scaffold5	2304809	2305729	Copia-1_PeEx-I
scaffold5	2872311	2872405	Mariner-6_AN
scaffold5	2872864	2873544	Mariner-5_TSt
scaffold5	2873593	2873761	Gypsy-4_PeSo-LTR
scaffold5	2873762	2874276	Gypsy-4_PeSo-I
scaffold5	2874907	2881600	Gypsy-4_PeSo-I
scaffold5	2881855	2882051	Gypsy-4_PeSo-I
scaffold5	2882055	2882220	Gypsy-4_PeSo-LTR
scaffold5	2882231	2882751	Mariner-8_NeoFis
scaffold5	2893801	2895362	Copia-2_PeSo-I
scaffold5	2895871	2899100	Copia-3_PeSo-I
scaffold5	2899633	2901645	Copia-3_PeSo-I
scaffold5	2902317	2905156	Copia-2_PeSo-I
scaffold5	2932355	2932481	5SrRNA_AN
scaffold5	2932759	2933021	Tad1-1_AsAw
scaffold6	13598	14965	Mariner-8_NeoFis
scaffold6	315279	315637	Gypsy-1_TSt-I
scaffold6	316093	316244	Gypsy-62_BG-I
scaffold6	360787	361006	Gypsy-35_PSt-I
scaffold6	521619	521714	Gypsy-1_PeEx-LTR
scaffold6	705193	706450	MarinerL-1_AO
scaffold6	738184	738309	5SrRNA_AN
scaffold6	940568	940829	Gypsy-4-I_AF
scaffold6	941089	941338	Gypsy-4-I_AF
scaffold6	947716	947811	CryptonF-1_ACap
scaffold6	952348	952471	5SrRNA_AN
scaffold6	960638	960760	5SrRNA_AN
scaffold6	963704	963829	5SrRNA_AN
scaffold6	983458	983696	Gypsy-4_PeSo-I
scaffold6	1068084	1068209	5SrRNA_AN
scaffold6	1091570	1091969	Copia-3_PeSo-I
scaffold6	1094617	1094740	5SrRNA_AN
scaffold6	1102320	1102445	5SrRNA_AN
scaffold6	1197718	1197841	5SrRNA_AN
scaffold6	1198122	1198246	5SrRNA_AN
scaffold6	1283505	1283626	5SrRNA_AN
scaffold6	1306020	1306146	5SrRNA_AN
scaffold6	1317239	1317364	5SrRNA_AN
scaffold6	1321857	1321982	5SrRNA_AN
scaffold6	1383513	1383819	EnSpm-1_AB
scaffold6	1498609	1499650	Copia-2_PeEx-I
scaffold6	1501878	1504494	Gypsy-1B_CaPs-I
scaffold6	1506750	1507211	Copia-2_PeEx-I
scaffold6	1508002	1508661	Copia-2_PeEx-I
scaffold6	1514240	1514825	Copia-2_PeEx-I
scaffold6	1515071	1516861	Copia-3_PeEx-I
scaffold6	1517403	1517776	Copia-3_PeEx-I
scaffold6	1518023	1519891	Copia-3_PeEx-I
scaffold6	1520313	1522454	Copia-3_PeEx-I
scaffold6	1523633	1525176	Copia-3_PeEx-I
scaffold6	1527522	1528125	Copia-2_PeEx-I
scaffold6	1529959	1530968	copia-2-I_AF
scaffold6	1532339	1534336	Copia-3_PeEx-I
scaffold6	1534720	1536588	Copia-3_PeEx-I
scaffold6	1536843	1538111	Copia-1_AsNo-I
scaffold6	1538694	1539168	Mariner-3_NeoFis
scaffold6	1540733	1540981	Copia-1B_AsSt-I
scaffold6	1541370	1542187	Mariner1_AO
scaffold6	1543022	1544663	Copia-3_PeEx-I
scaffold6	1544791	1547243	Copia-3_PeEx-I
scaffold6	1550071	1552978	Gypsy-4_CoGl-I
scaffold6	1553446	1553897	Gypsy-7_MeBi-I
scaffold6	1556015	1557269	Gypsy-4_CoGl-I
scaffold6	1557893	1558081	Copia-1_AsNo-I
scaffold6	1561010	1562765	Copia-1_CorMil-I
scaffold6	1566880	1568098	Copia-5_CoGl-I
scaffold6	1568760	1569019	hAT-2_ReTu
scaffold6	1570831	1573741	Gypsy-4_CoGl-I
scaffold6	1574973	1575367	Gypsy-7_MeBi-I
scaffold6	1577453	1578063	Copia-2_PeEx-I
scaffold6	1578064	1579655	Mariner-8_NeoFis
scaffold6	1582502	1583014	Copia-3_PaNo-I
scaffold6	1583905	1585946	Gypsy-7_PeSo-I
scaffold6	1592928	1594319	Mariner-3B_NeoFis
scaffold6	1594926	1595320	Gypsy-7_MeBi-I
scaffold6	1597048	1597857	Gypsy-4_CoGl-I
scaffold6	1598523	1599642	Gypsy-4_CoGl-I
scaffold6	1600512	1601145	Gypsy-4_CoGl-I
scaffold6	1964310	1964550	Gypsy-24_ChVe-I
scaffold6	2280479	2281942	Copia-2_PeSo-I
scaffold6	2282552	2283492	Copia-2_PeSo-I
scaffold6	2345396	2345555	Copia-1_PeSo-I
scaffold6	2350996	2351096	hAT-2_PeSo
scaffold6	2377387	2377901	Gypsy-4_PeSo-I
scaffold6	2378511	2385204	Gypsy-4_PeSo-I
scaffold6	2385459	2385655	Gypsy-4_PeSo-I
scaffold6	2385659	2385824	Gypsy-4_PeSo-LTR
scaffold6	2387188	2387640	Gypsy-7_MeBi-I
scaffold6	2388302	2390867	Gypsy-4_CoGl-I
scaffold6	2391517	2392533	Gypsy-7_PeSo-I
scaffold6	2393394	2393766	Tad1-9_TSt
scaffold6	2394378	2394460	Tad1-3_CGlo
scaffold6	2502112	2502401	Copia-3_PeSo-I
scaffold6	2589881	2590098	DNA3-3_MLP
scaffold6	2719671	2719766	EnSpm-6_RIr
scaffold6	2720964	2721369	Copia-1_PeSo-I
scaffold6	3051706	3054481	Copia-2_PeSo-I
scaffold6	3054850	3055857	Copia-2_PeSo-I
scaffold6	3113291	3113457	Gypsy-35_PSt-I
scaffold6	3318447	3318769	EnSpm-2_PGr
scaffold6	3568414	3570541	Gypsy-2-I_AF
scaffold6	3656115	3656791	Copia-2_PeSo-I
scaffold6	3657580	3661062	Copia-2_PeSo-I
scaffold6	3738767	3739075	Harbinger-4D_PSt
scaffold6	3845943	3846047	CryptonF-1_CI
scaffold6	3972597	3972704	CryptonF-1_ACap
scaffold6	4036091	4036207	CryptonF-1_ACap
scaffold6	4357388	4357632	Gypsy-25_LBS-I
scaffold6	4877417	4877602	Copia-1_NeoFis-I
scaffold6	5112075	5112692	Copia-2_PeSo-I
scaffold6	5113698	5114465	Copia-2_PeSo-I
scaffold6	5117378	5117982	Mariner-5_AF
scaffold6	5119945	5123715	Gypsy-7_PeSo-I
scaffold6	5136900	5137307	Tad1-1_TSt
scaffold6	5249422	5249541	Harbinger-3_PGr
scaffold6	5619266	5619542	MarinerL-1_AO
scaffold6	5636363	5636912	Tad1-1_AsAw
scaffold6	5639400	5639651	Gypsy-50_BG-I
scaffold6	5642003	5642158	Tad1-5_AO
scaffold6	5644102	5644197	Gypsy-3_PeSo-LTR
scaffold6	5644849	5645243	Gypsy-3_PeSo-LTR
scaffold6	5676412	5676513	Tad1-9_TSt
scaffold6	5734513	5737746	Copia-3_PeSo-I
scaffold6	5738271	5740265	Copia-3_PeSo-I
scaffold7	35478	35782	Mariner-12_NeoFis
scaffold7	143537	144926	Mariner-3B_NeoFis
scaffold7	629938	631800	Copia-3_PeEx-I
scaffold7	632371	634129	Copia-3_PeEx-I
scaffold7	746779	746912	Copia-58_BG-I
scaffold7	983169	983663	Copia-1_AsNo-I
scaffold7	1099139	1099275	Copia-2_PeEx-I
scaffold7	1155410	1156243	Tad1-1_AsAw
scaffold7	1229182	1229706	MuDR-1_TMe
scaffold7	1320165	1320270	CryptonF-1_ACap
scaffold7	1509689	1509888	Gypsy-3_PeSo-LTR
scaffold7	1779004	1780596	Mariner-8_NeoFis
scaffold8	754	1403	Copia-2_PeSo-I
scaffold8	2093	3497	Copia-2_PeSo-I
scaffold8	3856	5541	Copia-2_PeSo-I
scaffold8	7131	7411	PiggyBac-1_FO
scaffold8	24843	24985	SINE3-1_AO
scaffold8	42527	42643	Mariner-3B_NeoFis
scaffold8	51860	53302	Copia-2_PeSo-I
scaffold8	53942	54835	Copia-2_PeSo-I
scaffold8	56056	56737	Copia-2_PeSo-I
scaffold8	86925	87465	Mariner-1_PeCap
scaffold8	100798	100924	5SrRNA_AN
scaffold8	232914	233037	5SrRNA_AN
scaffold8	306150	306218	Gypsy-9_PezEch-I
scaffold8	583615	584024	Copia-3_PeEx-I
scaffold9	26025	26354	Gypsy-4-I_AF
scaffold9	43472	43956	FoHeli2_4
scaffold9	58841	59019	Copia-1_NeoFis-I
scaffold9	59332	59608	Copia-3_PeEx-I
scaffold9	59616	59762	Copia-3_PeSo-I
scaffold9	126227	128401	Copia-3_PeEx-I
scaffold9	128785	130650	Copia-3_PeEx-I
scaffold9	290905	291032	5SrRNA_AN
scaffold9	306729	306916	Gypsy-15_LBS-I
scaffold9	357190	357471	Mariner-1_PeCap
scaffold9	393699	395570	Mariner-7_AF
scaffold10	267415	267997	Copia-2_PeSo-I
scaffold11	5655	5722	Copia-1_AsAw-LTR
scaffold11	25326	25502	Copia-1_AsAw-LTR
scaffold11	34414	34585	hAT-2_PeSo
scaffold11	35007	35299	hAT-2_PeSo
scaffold11	38280	38681	Copia-2_ChVe-I
scaffold11	38957	39587	Copia-8_TSt-I
scaffold11	41992	42727	Copia-1_PeCap-I
scaffold11	43114	44891	Copia-1_PeCap-I
scaffold11	45459	47174	hAT-2_PeSo
scaffold11	48385	49209	Mariner-1_PeCap
scaffold11	64976	65105	Tad1-5_AO
scaffold11	80071	80266	Gypsy-3_PeSo-LTR
scaffold11	98270	98522	Gypsy-50_BG-I
scaffold11	98658	101061	MAGGY_I
scaffold12	72396	72895	Mariner-6_AN
scaffold12	72915	74251	Mariner-1_AF
scaffold12	78169	78260	Gypsy-3_PeSo-LTR
scaffold13	8894	13476	Tad1-5_AO
scaffold13	16837	17042	Tad1-9_TSt
scaffold13	20959	21088	Tad1-1_AsAw
scaffold13	24329	24505	EnSpm-13_RIr
scaffold13	35884	41203	Tad1-1_AsAw
scaffold13	54883	55048	Tad1-1_AsAw
scaffold13	56638	58217	Tad1-5_AO
