# Supplementary material for: ﻿Hybrid assembly of Penicilliumrubens genomes unveils high conservation of genome structural organisation and the presence of Numts in nuclear DNA
Source: IMA Fungus. 2025 May 23;16:e145175. doi: 10.3897/imafungus.16.145175 (PMC12125605; doi:10.3897/imafungus.16.145175)
Supplement: Supplementary material 10 — Repetitive elements for P2niaD18 strain [file imafungus-16-e145175-s010.xlsx]

## Sheet: Hoja1
Table S7. Repetitive elements for P2niaD18 strain
P2niaD18
Name	From	To	Name
I	102969	104832	Mariner-8_NeoFis
I	373646	373845	Gypsy-3_PeSo-LTR
I	491554	492926	Mariner-2_PeCap
I	503867	504697	MarinerL-1_AO
I	532032	532309	Mariner-8_NeoFis
I	560264	560437	Copia-1_AsAw-LTR
I	566300	566518	Tad1-101B_CeSoj
I	578290	578911	Copia-1_AsAw-I
I	584296	584514	Gypsy-3_PeSo-LTR
I	584516	584616	Copia-1_AsAw-LTR
I	590761	591322	Tad1-1_AsAw
I	591326	592213	Copia-1_AsAw-I
I	607903	608187	MarinerL-1_AO
I	623795	623936	Tad1-1_AsAw
I	633483	633990	Tad1-1_AsAw
I	695281	695934	Mariner-12_NeoFis
I	721097	725056	Tad1-1_AsAw
I	725097	725618	Tad1-1_AsAw
I	751488	752621	Copia-1_AsAw-I
I	753399	753762	Copia-1_AsAw-I
I	753763	753940	Copia-1_AsAw-LTR
I	784698	784936	Mariner-5_AF
I	798341	798515	Copia-1_AsAw-LTR
I	801660	802090	Mariner-6_AN
I	804051	804228	Copia-1_AsAw-LTR
I	805314	808683	Copia-1_AsAw-I
I	808684	808856	Copia-1_AsAw-LTR
I	808857	809145	Mariner-1_PeCap
I	814284	814656	Tad1-1_AsAw
I	817451	818050	Gypsy-3_PeSo-LTR
I	818063	818170	Gypsy-2_PeSo-LTR
I	818500	818825	Gypsy-3_PeSo-LTR
I	823074	824583	Tad1-1_AsAw
I	829980	830202	Tad1-11_TSt
I	853405	854217	Tad1-5_AO
I	854590	858989	Tad1-5_AO
I	868532	868661	Copia-1_AsAw-LTR
I	886290	886412	Copia-3_PeSo-I
I	912606	912760	Gypsy-3_TMe-I
I	946881	947631	Copia-3_PeSo-I
I	1050474	1050634	Copia-58_BG-I
I	1286943	1287094	Gypsy-15_LBS-I
I	1302640	1302889	Mariner-5_TSt
I	1367801	1368029	Gypsy-35_PSt-I
I	1476208	1476565	Copia-2_PeEx-I
I	1573154	1573755	Mariner-3_AN
I	1696474	1696691	Gypsy-35_PSt-I
I	2047522	2047741	Mariner-1_PeCap
I	2083132	2083259	5SrRNA_AN
I	2192789	2193367	Copia-3_PeEx-I
I	2193501	2193829	Copia-3_PeEx-I
I	2312656	2313029	Copia-2_PeSo-I
I	2526734	2526861	Tad1-6_ACap
I	2636490	2637951	Mariner-6_AN
I	2638142	2638656	Gypsy-4_PeSo-I
I	2639386	2646041	Gypsy-4_PeSo-I
I	2646327	2646509	Gypsy-4_PeSo-I
I	2646510	2646678	Gypsy-4_PeSo-LTR
I	2646765	2648636	Mariner-8_NeoFis
I	2717611	2717804	Gypsy-35_PSt-I
I	2794531	2795898	Mariner-1_PeCap
I	3307418	3307694	Mariner-1_PeCap
I	3437499	3437760	MarinerL-1_AO
I	3632810	3633009	FoHeli2_9
I	3817525	3817699	EnSpm-13_RIr
I	3817809	3817987	EnSpm-13_RIr
I	3836672	3836861	Copia-1_PeSo-I
I	3868192	3870354	Copia-3_PeSo-I
I	3870699	3873936	Copia-3_PeSo-I
I	3876080	3878175	Gypsy-7_PeSo-I
I	3878356	3880359	Copia-3_PeSo-I
I	3880904	3881456	Copia-3_PeSo-I
I	3881457	3881622	Gypsy-4_PeSo-LTR
I	3881626	3881822	Gypsy-4_PeSo-I
I	3882077	3888758	Gypsy-4_PeSo-I
I	3889384	3889898	Gypsy-4_PeSo-I
I	3889899	3890067	Gypsy-4_PeSo-LTR
I	3890068	3892784	Copia-3_PeSo-I
I	3893263	3894963	Gypsy-7_PeSo-I
I	3902858	3904949	Copia-3_PeSo-I
I	3907016	3908183	Copia-3_PeSo-I
I	3908685	3910596	Copia-3_PeSo-I
I	3914321	3917550	Copia-3_PeSo-I
I	3918051	3920052	Copia-3_PeSo-I
I	4321173	4321584	Gypsy-4_PeSo-I
I	4321897	4322897	Gypsy-5_PeSo-I
I	4323453	4324670	Mariner-1_AF
I	4324761	4327358	Gypsy-5_PeSo-I
I	4328067	4329456	Gypsy-5_PeSo-I
I	4330202	4335227	Copia-2_PeSo-I
I	4337363	4338124	Mariner-3_NeoFis
I	4341926	4342397	Mariner2N1_AO
I	4343555	4344136	Copia-2_PeEx-I
I	4349465	4351092	Copia-2_PeSo-I
I	4351532	4352961	Copia-2_PeSo-I
I	4353694	4354371	Copia-2_PeSo-I
I	4356544	4356938	Gypsy-7_MeBi-I
I	4357574	4358777	Gypsy-1_MoPu-I
I	4359157	4360281	Gypsy-7_MeBi-I
I	4362078	4363094	Copia-1_AsNo-I
I	4378316	4378499	Copia-1_CorMil-I
I	4378805	4380493	Copia-3_PeEx-I
I	4382380	4382969	Copia-3_PeEx-I
I	4382970	4384633	Copia-3_PeEx-I
I	4385138	4386931	Copia-3_PeEx-I
I	4390572	4390765	Mariner-5_AF
I	4391843	4393311	Copia-3_PeSo-I
I	4396317	4396858	Copia-3_PeSo-I
I	4397299	4398591	Mariner-3B_NeoFis
I	4398636	4399170	Mariner-6_NeoFis
I	4399212	4402434	Copia-3_PeSo-I
I	4403005	4403486	Copia-3_PeEx-I
I	4404564	4406529	Copia-1_PeSo-I
I	4407077	4408252	Copia-1_PeSo-I
I	4408314	4409006	Copia-1_PeSo-I
I	4415543	4415964	Copia-3_PeSo-I
I	4416265	4419117	Gypsy-6_AsNo-I
I	4419755	4420207	Gypsy-7_MeBi-I
I	4421942	4422616	Copia-3_PeSo-I
I	4422618	4423617	Copia-3_PeSo-I
I	4424655	4424776	Copia-3_PeSo-I
I	4427116	4428086	Copia-2_PeSo-I
I	4429003	4429617	Copia-2_PeSo-I
I	4430955	4431611	Copia-3_PeSo-I
I	4432160	4432536	Copia-3_PeSo-I
I	4432925	4434418	Copia-2_PeEx-I
I	4435327	4435936	Copia-2_PeEx-I
I	4439196	4440499	Mariner-8_NeoFis
I	4440558	4441066	Mariner-6_AN
I	4441070	4442596	Copia-3_PeSo-I
I	4447496	4450551	Gypsy-7_PeSo-I
I	4454678	4455100	Copia-3_PeEx-I
I	4460595	4461829	Copia-3_PeEx-I
I	4462010	4464432	Gypsy-4_CoGl-I
I	4464899	4465252	Gypsy-7_MeBi-I
I	4473707	4475199	Copia-2_PeEx-I
I	4476101	4476253	Copia-2_PeEx-I
I	4478599	4479208	Copia-2_PeEx-I
I	4480136	4480337	Copia-1_PeSo-I
I	4480566	4482030	Copia-1_PeSo-I
I	4482086	4485708	Copia-1_PeSo-I
I	4485958	4487822	Mariner-8_NeoFis
I	4487897	4489392	Copia-2_PeEx-I
I	4668994	4669119	5SrRNA_AN
I	4671665	4671856	MarinerL-1_AO
I	4671977	4672100	5SrRNA_AN
I	4672414	4672537	5SrRNA_AN
I	4908135	4908310	EnSpm-1_AB
I	5037607	5038941	Gypsy-2-I_AF
I	5072537	5072723	Copia-27_PHord-LTR
I	5527833	5527945	MarinerL-1_AO
I	5715994	5716181	Gypsy-35_PSt-I
I	5784119	5784701	Copia-2_PeSo-I
I	6083284	6083588	Mariner-12_NeoFis
I	6190015	6191606	Mariner-8_NeoFis
I	6268597	6270224	Copia-2_PeSo-I
I	6270664	6273503	Copia-2_PeSo-I
I	6549352	6549914	MarinerL-1_AO
I	6597850	6597962	CRE-1_ToIn
I	6680049	6681911	Copia-3_PeEx-I
I	6682482	6684240	Copia-3_PeEx-I
I	6796890	6797023	Copia-58_BG-I
I	7033323	7033817	Copia-1_AsNo-I
I	7075187	7075297	Copia-52_PHord-I
I	7118829	7121632	Tad1-5_AO
I	7131222	7131416	Tad1-9_TSt
I	7135097	7135300	Tad1-1_AsAw
I	7138287	7138463	EnSpm-13_RIr
I	7163604	7164574	MarinerL-1_AO
I	7164790	7165877	MarinerL-1_AO
I	7175691	7177914	Tad1-1_AsAw
I	7180490	7185745	Tad1-1_AsAw
I	7188921	7189071	Copia-1_AsAw-LTR
I	7194548	7194722	Copia-1_AsAw-LTR
I	7251884	7256766	Copia-1_PeCap-I
I	7263523	7264930	Mariner-3B_NeoFis
I	7285627	7285822	Gypsy-3_PeSo-LTR
I	7327397	7327533	Tad1-6_ACap
I	7376699	7376800	Tad1-9_TSt
I	7392512	7392667	Tad1-5_AO
I	7398309	7398485	Tad1-1_AsAw
I	7398528	7398682	Tad1-1_AsAw
I	7400011	7400148	Tad1-1_AsAw
I	7400149	7400721	Tad1-1_AsAw
I	7400723	7401071	Tad1-1_AsAw
I	7401563	7406584	Tad1-1_AsAw
I	7516981	7517075	Tad1-2_UsVi
I	7530160	7530296	Copia-2_PeEx-I
I	7586432	7587265	Tad1-1_AsAw
I	7660194	7660718	MuDR-1_TMe
I	7751160	7751265	CryptonF-1_ACap
I	7893696	7894185	Copia-2_PeEx-I
I	8116542	8116636	CryptonF-1_ACap
I	8575769	8575946	EnSpm-13_RIr
I	8576048	8576236	EnSpm-13_RIr
I	9171724	9171864	Copia-3_PeSo-I
I	9517803	9519089	Mariner-6_AN
I	9583139	9583551	Harbinger-4D_PSt
I	9694212	9694609	Tad1-2_TSt
I	9910728	9911602	Copia-3_PeEx-I
I	10009528	10009642	Copia-1_PeSo-I
I	10091055	10091179	Copia-58_BG-I
I	10323969	10324072	CryptonF-1_ACap
I	10573499	10573724	MarinerL-1_AO
I	10598666	10598806	SINE3-1_AO
I	11194028	11194924	Tad1-5_AO
I	11342272	11342450	Gypsy-32_PGr-I
I	11440737	11440852	EnSpm-2_ROr
I	11531592	11531846	Tad1-1_AsAw
I	11579822	11582142	hAT-1_PeSo
I	11582493	11582595	hAT-1_PeSo
I	11582815	11584571	Mariner-6_AN
I	11591866	11592516	Tad1-1_NeoFis
I	11592587	11593185	Tad1-2_TSt
I	11597907	11598227	Tad1-1_AsAw
I	11607833	11608055	Tad1-11_TSt
I	11611837	11613039	Mariner-1_AF
I	11617864	11618051	Tad1-1_AsAw
I	11618409	11619267	hAT-2_PeSo
I	11688254	11688942	Gypsy-3_PeSo-LTR
I	11691809	11691983	Copia-1_AsAw-LTR
I	11705750	11706802	MarinerL-1_AO
I	11706808	11706913	Copia-1_AsAw-LTR
I	11706914	11707023	Copia-1_AsAw-I
I	11722071	11723207	Tad1-1_AsAw
I	11802988	11803373	hAT-1_PeSo
I	11849825	11850371	Tad1-5_AO
I	11850701	11851671	MarinerL-1_AO
I	11857300	11858403	MarinerL-1_AO
I	11883216	11883328	Gypsy-3_PeSo-LTR
I	11895782	11895918	Tad1-5_CGlo
I	11896839	11897211	Gypsy-5_PeSo-I
I	11960033	11960425	Copia-1_MGI-I
I	11976203	11977280	MarinerL-1_AO
I	11979871	11980104	MarinerL-1_AO
I	11980512	11985827	Tad1-1_AsAw
I	12053770	12053867	Copia-1_AsAw-LTR
I	12053868	12054947	MarinerL-1_AO
I	12056130	12056907	MarinerL-1_AO
I	12076579	12077631	MarinerL-1_AO
I	12077637	12077742	Copia-1_AsAw-LTR
I	12077743	12077852	Copia-1_AsAw-I
I	12086690	12086779	EnSpm-13_RIr
I	12101094	12101267	Copia-1_AsAw-LTR
I	12108591	12108764	Copia-1_AsAw-LTR
I	12115801	12115925	Gypsy-3_PeSo-LTR
I	12126192	12126366	Copia-1_AsAw-LTR
I	12126367	12126801	Copia-1_AsAw-I
I	12130548	12131248	MarinerL-1_AO
I	12137585	12141644	Tad1-1_AsAw
I	12199685	12200000	Tad1-5_AO
I	12200001	12200318	Tad1-5_AO
I	12216579	12216821	Tad1-5_AO
I	12218457	12220023	Tad1-1_AsAw
I	12263612	12264305	Gypsy-3_PeSo-LTR
I	12267150	12267323	Copia-1_AsAw-LTR
I	12303021	12303192	Copia-1_AsAw-LTR
I	12306388	12306561	Copia-1_AsAw-LTR
I	12310184	12310358	Copia-1_AsAw-LTR
I	12310654	12310851	Gypsy-3_PeSo-LTR
I	12315333	12315504	Copia-1_AsAw-LTR
I	12320121	12320349	Mariner-8_NeoFis
I	12322463	12322563	Copia-1_AsAw-LTR
I	12330911	12331631	MarinerL-1_AO
I	12332820	12333379	Mariner-6_AN
I	12333425	12333615	Copia-1_AsAw-LTR
I	12333616	12333699	Copia-1_AsAw-LTR
I	12336909	12337053	Mariner-13_NeoFis
I	12355138	12355301	Copia-1_AsAw-LTR
I	12431201	12431696	hAT-1_AN
I	12437639	12439022	Copia-1_PeCap-I
I	12469301	12471113	Tad1-5_AO
I	12481593	12482561	MarinerL-1_AO
I	12482752	12484027	MarinerL-1_AO
I	12499302	12500396	Copia-3_PeEx-I
I	12500910	12501345	Copia-3_PeEx-I
I	12503603	12505970	Gypsy-7_PeSo-I
I	12520535	12520760	MarinerL-1_AO
I	12520816	12521456	Tad1-1_AsAw
I	12529125	12529382	Tad1-101B_CeSoj
I	12529609	12531377	Tad1-5_AO
I	12531393	12532562	Tad1-5_AO
I	12534318	12534510	Gypsy-3_PeSo-I
I	12550423	12550706	Copia-7_ADe-I
I	12569563	12569736	Copia-1_AsAw-LTR
I	12585538	12587402	Mariner-6_AN
I	12604956	12606306	Copia-3_PeEx-I
I	12737926	12738091	Gypsy-32_ADe-I
I	12825817	12826116	Gypsy-29_BG-I
I	12981904	12982069	EnSpm-13_RIr
I	13002861	13003188	Tad1-9_TSt
I	13083297	13083626	Gypsy-4-I_AF
I	13100733	13101217	FoHeli2_4
I	13116102	13116280	Copia-1_NeoFis-I
I	13116593	13116869	Copia-3_PeEx-I
I	13116877	13117023	Copia-3_PeSo-I
I	13183488	13185662	Copia-3_PeEx-I
I	13186046	13187025	Copia-3_PeEx-I
I	13195164	13195286	EnSpm-13_RIr
I	13201841	13206735	Copia-1_PeCap-I
I	13224911	13225086	MarinerL-1_AO
I	13231876	13231935	Copia-1_PeCap-LTR
I	13243707	13243903	Gypsy-3_PeSo-I
I	13251728	13251893	Tad1-1_AsAw
I	13253154	13258423	Tad1-1_AsAw
I	13259233	13260319	MarinerL-1_AO
I	13260727	13266167	Tad1-5_AO
I	13282224	13283092	Copia-3_PeEx-I
I	13443167	13443294	5SrRNA_AN
I	13458993	13459180	Gypsy-15_LBS-I
I	13509455	13509736	Mariner-1_PeCap
I	13545975	13547846	Mariner-7_AF
I	102969	104832	Mariner-8_NeoFis
I	373646	373845	Gypsy-3_PeSo-LTR
I	491554	492926	Mariner-2_PeCap
I	503867	504697	MarinerL-1_AO
I	532032	532309	Mariner-8_NeoFis
I	560264	560437	Copia-1_AsAw-LTR
I	566300	566518	Tad1-101B_CeSoj
I	578290	578911	Copia-1_AsAw-I
I	584296	584514	Gypsy-3_PeSo-LTR
I	584516	584616	Copia-1_AsAw-LTR
I	590761	591322	Tad1-1_AsAw
I	591326	592213	Copia-1_AsAw-I
I	607903	608187	MarinerL-1_AO
I	623795	623936	Tad1-1_AsAw
I	633483	633990	Tad1-1_AsAw
I	695281	695934	Mariner-12_NeoFis
I	721097	725056	Tad1-1_AsAw
I	725097	725618	Tad1-1_AsAw
I	751488	752621	Copia-1_AsAw-I
I	753399	753762	Copia-1_AsAw-I
I	753763	753940	Copia-1_AsAw-LTR
I	784698	784936	Mariner-5_AF
I	798341	798515	Copia-1_AsAw-LTR
I	801660	802090	Mariner-6_AN
I	804051	804228	Copia-1_AsAw-LTR
I	805314	808683	Copia-1_AsAw-I
I	808684	808856	Copia-1_AsAw-LTR
I	808857	809145	Mariner-1_PeCap
I	814284	814656	Tad1-1_AsAw
I	817451	818050	Gypsy-3_PeSo-LTR
I	818063	818170	Gypsy-2_PeSo-LTR
I	818500	818825	Gypsy-3_PeSo-LTR
I	823074	824583	Tad1-1_AsAw
I	829980	830202	Tad1-11_TSt
I	853405	854217	Tad1-5_AO
I	854590	858989	Tad1-5_AO
I	868532	868661	Copia-1_AsAw-LTR
I	886290	886412	Copia-3_PeSo-I
I	912606	912760	Gypsy-3_TMe-I
I	946881	947631	Copia-3_PeSo-I
I	1050474	1050634	Copia-58_BG-I
I	1286943	1287094	Gypsy-15_LBS-I
I	1302640	1302889	Mariner-5_TSt
I	1367801	1368029	Gypsy-35_PSt-I
I	1476208	1476565	Copia-2_PeEx-I
I	1573154	1573755	Mariner-3_AN
I	1696474	1696691	Gypsy-35_PSt-I
II	156	371	Gypsy-3_PeSo-LTR
II	4200	5536	Mariner-1_AF
II	5556	6055	Mariner-6_AN
II	84283	85650	Mariner-8_NeoFis
II	85683	86151	Mariner-6_AN
II	385958	386316	Gypsy-1_TSt-I
II	386772	386923	Gypsy-62_BG-I
II	431466	431686	Gypsy-35_PSt-I
II	592296	592391	Gypsy-1_PeEx-LTR
II	651078	651307	Gypsy-3_PeSo-LTR
II	673417	673559	Copia-1_AsAw-LTR
II	797999	799252	MarinerL-1_AO
II	830975	831100	5SrRNA_AN
II	1033313	1033574	Gypsy-4-I_AF
II	1033834	1034083	Gypsy-4-I_AF
II	1040449	1040544	CryptonF-1_ACap
II	1045081	1045204	5SrRNA_AN
II	1053369	1053491	5SrRNA_AN
II	1056435	1056560	5SrRNA_AN
II	1076188	1076426	Gypsy-4_PeSo-I
II	1161145	1161270	5SrRNA_AN
II	1184631	1185030	Copia-3_PeSo-I
II	1187678	1187801	5SrRNA_AN
II	1195381	1195506	5SrRNA_AN
II	1290926	1291049	5SrRNA_AN
II	1291330	1291454	5SrRNA_AN
II	1376726	1376847	5SrRNA_AN
II	1399239	1399365	5SrRNA_AN
II	1410458	1410583	5SrRNA_AN
II	1415076	1415201	5SrRNA_AN
II	1476731	1477037	EnSpm-1_AB
II	1591140	1591725	Copia-2_PeEx-I
II	1591971	1593761	Copia-3_PeEx-I
II	1594303	1594676	Copia-3_PeEx-I
II	1594923	1596699	Copia-3_PeEx-I
II	1597213	1599174	Copia-3_PeEx-I
II	1600545	1601554	copia-2-I_AF
II	1602856	1603157	Zisupton-4_PGr
II	1603663	1604266	Copia-2_PeEx-I
II	1606612	1608155	Copia-3_PeEx-I
II	1609511	1611472	Copia-3_PeEx-I
II	1611986	1613762	Copia-3_PeEx-I
II	1614017	1615285	Copia-1_AsNo-I
II	1616377	1616851	Mariner-3_NeoFis
II	1618407	1618655	Copia-1B_AsSt-I
II	1619044	1619861	Mariner1_AO
II	1620696	1622347	Copia-3_PeEx-I
II	1622475	1624927	Copia-3_PeEx-I
II	1626291	1629198	Gypsy-4_CoGl-I
II	1629666	1630117	Gypsy-7_MeBi-I
II	1632235	1633489	Gypsy-4_CoGl-I
II	1635553	1635741	Copia-1_AsNo-I
II	1638648	1640401	Copia-1_CorMil-I
II	1644449	1645684	Copia-5_CoGl-I
II	1648462	1651369	Gypsy-4_CoGl-I
II	1652602	1652996	Gypsy-7_MeBi-I
II	1655111	1655672	Copia-2_PeEx-I
II	1655673	1657281	Mariner-8_NeoFis
II	1660071	1660528	Copia-2_CoGl-I
II	1661518	1663559	Gypsy-7_PeSo-I
II	1670612	1672003	Mariner-3B_NeoFis
II	1672608	1673002	Gypsy-7_MeBi-I
II	1674751	1675560	Gypsy-4_CoGl-I
II	1676202	1677321	Gypsy-4_CoGl-I
II	1678191	1678995	Gypsy-4_CoGl-I
II	1948762	1949031	MuDRF-1_PGr
II	2042112	2042352	Gypsy-24_ChVe-I
II	2358365	2359828	Copia-2_PeSo-I
II	2360471	2361411	Copia-2_PeSo-I
II	2423314	2423473	Copia-1_PeSo-I
II	2428883	2428983	hAT-2_PeSo
II	2455274	2455788	Gypsy-4_PeSo-I
II	2456398	2463063	Gypsy-4_PeSo-I
II	2463318	2463514	Gypsy-4_PeSo-I
II	2463518	2463683	Gypsy-4_PeSo-LTR
II	2465047	2465499	Gypsy-7_MeBi-I
II	2466161	2468726	Gypsy-4_CoGl-I
II	2469376	2470392	Gypsy-7_PeSo-I
II	2471253	2471625	Tad1-9_TSt
II	2472225	2472307	Tad1-3_CGlo
II	2579925	2580214	Copia-3_PeSo-I
II	2667561	2667778	DNA3-3_MLP
II	2797316	2797411	EnSpm-6_RIr
II	2798609	2799014	Copia-1_PeSo-I
II	3129394	3132169	Copia-2_PeSo-I
II	3132596	3134370	Copia-2_PeSo-I
II	3192033	3192210	Gypsy-35_PSt-I
II	3397078	3397400	EnSpm-2_PGr
II	3646716	3648843	Gypsy-2-I_AF
II	3665928	3667740	Tad1-5_AO
II	3678202	3679170	MarinerL-1_AO
II	3679361	3680636	MarinerL-1_AO
II	3710253	3711636	Copia-1_PeCap-I
II	3717580	3718078	hAT-1_AN
II	3776790	3776965	Copia-1_AsAw-LTR
II	3781253	3786685	Tad1-5_AO
II	3790472	3791496	Copia-1_AsAw-I
II	3791497	3791669	Copia-1_AsAw-LTR
II	3795900	3796059	Tad1-101B_CeSoj
II	3796440	3798430	Tad1-1_NeoFis
II	3801711	3802057	hAT-2_PeSo
II	3802654	3804258	hAT-2_PeSo
II	3814055	3814221	Copia-1_AsAw-LTR
II	3841442	3841606	Tad1-1_AsAw
II	3855002	3855359	Copia-1_AsAw-I
II	3856200	3858260	Tad1-1_AsAw
II	3858279	3858665	Tad1-1_AsAw
II	3861788	3861966	Copia-1_AsAw-LTR
II	3873739	3873912	Copia-1_AsAw-LTR
II	3873913	3878471	Copia-1_AsAw-I
II	3878472	3878645	Copia-1_AsAw-LTR
II	3881771	3882658	Copia-1_AsAw-I
II	3882660	3882834	Copia-1_AsAw-LTR
II	3895148	3897426	hAT-1_AN
II	3902391	3902565	Copia-1_AsAw-LTR
II	3902566	3903875	Copia-1_AsAw-I
II	3913978	3914152	Copia-1_AsAw-LTR
II	3914153	3917550	Copia-1_AsAw-I
II	3919086	3920380	Mariner-6_NeoFis
II	3920401	3923229	Tad1-9_TSt
II	3930631	3930697	Copia-1_AsAw-LTR
II	4024603	4024779	Copia-1_AsAw-LTR
II	4090238	4090412	Copia-1_AsAw-LTR
II	4090413	4094968	Copia-1_AsAw-I
II	4094969	4095143	Copia-1_AsAw-LTR
II	4100245	4100726	hAT-2_PeSo
II	4112746	4114041	Tad1-1_AsAw
II	4122761	4122889	Copia-1_AsAw-LTR
II	4123404	4123739	Tad1-1_AsAw
II	4132824	4133001	Copia-1_AsAw-LTR
II	4157575	4157745	Copia-1_AsAw-LTR
II	4180591	4180680	Copia-1_AsAw-LTR
II	4183434	4183608	Copia-1_AsAw-LTR
II	4183609	4188069	Copia-1_AsAw-I
II	4188070	4188244	Copia-1_AsAw-LTR
II	4191885	4191981	Copia-1_AsAw-LTR
II	4197408	4197574	Copia-1_AsAw-LTR
II	4205054	4205139	Copia-1_AsAw-LTR
II	4221009	4221292	Copia-7_ADe-I
II	4227941	4228118	Copia-1_AsAw-LTR
II	4228119	4228274	Copia-1_AsAw-LTR
II	4240666	4240816	hAT-1_PeSo
II	4241411	4242225	hAT-2_PeSo
II	4246307	4246983	Gypsy-3_PeSo-LTR
II	4274417	4275201	Tad1-5_AO
II	4280705	4280942	Mariner-3B_NeoFis
II	4280962	4281064	Gypsy-3_PeSo-LTR
II	4282109	4282447	Gypsy-3_PeSo-LTR
II	4294115	4295004	Copia-1_AsAw-I
II	4295005	4295180	Copia-1_AsAw-LTR
II	4319333	4319517	Tad1-1_AsAw
II	4322081	4322433	MarinerL-1_AO
II	4329665	4330117	Tad1-1_AsAw
II	4336638	4338683	Tad1-5_AO
II	4340433	4340599	Copia-1_AsAw-LTR
II	4344071	4345449	Copia-1_MGI-I
II	4349341	4349512	Copia-1_AsAw-LTR
II	4349513	4353802	Copia-1_AsAw-I
II	4353804	4353871	Copia-1_AsAw-I
II	4353872	4354045	Copia-1_AsAw-LTR
II	4356098	4356264	Copia-1_AsAw-LTR
II	4358254	4358672	Mariner-8_NeoFis
II	4361172	4361598	Tad1-1_NeoFis
II	4370718	4370892	Copia-1_AsAw-LTR
II	4379442	4379580	Tad1-9_TSt
II	4386463	4387133	Gypsy-3_PeSo-LTR
II	4432459	4432628	Copia-1_AsAw-LTR
II	4432629	4437185	Copia-1_AsAw-I
II	4437186	4437360	Copia-1_AsAw-LTR
II	4444492	4445382	Mariner-1_PeCap
II	4445925	4446612	Gypsy-3_PeSo-LTR
II	4484442	4486504	hAT-2_PeSo
II	4488141	4488774	Copia-8_TSt-I
II	4505776	4505949	Copia-1_AsAw-LTR
II	4516606	4516973	MarinerL-1_AO
II	4531865	4532037	Copia-1_AsAw-LTR
II	4532043	4532217	Copia-1_AsAw-LTR
II	4569542	4570438	Tad1-5_AO
II	4570440	4572661	Tad1-5_AO
II	4572947	4573906	MarinerL-1_AO
II	4576169	4577246	MarinerL-1_AO
II	4577979	4578443	Tad1-9_TSt
II	4591893	4592918	Copia-1_AsAw-I
II	4592919	4593090	Copia-1_AsAw-LTR
II	4598744	4599436	Gypsy-3_PeSo-LTR
II	4609936	4610269	MarinerL-1_AO
II	4611888	4617195	Tad1-1_AsAw
II	4627083	4627531	Tad1-1_NeoFis
II	4628378	4628549	Copia-1_AsAw-LTR
II	4628550	4633071	Copia-1_AsAw-I
II	4633072	4633245	Copia-1_AsAw-LTR
II	4658208	4658334	Copia-1_AsAw-I
II	4658335	4658507	Copia-1_AsAw-LTR
II	4664850	4664924	Tad1-9_TSt
II	4680925	4681242	Copia-3_SaPo-I
II	4691181	4692374	Mariner-8_NeoFis
II	4702793	4702968	Copia-1_AsAw-LTR
II	4702970	4703124	Copia-1_AsAw-I
II	4703665	4703814	Copia-1_AsAw-LTR
II	4706250	4706420	Copia-1_AsAw-LTR
II	4720224	4720446	Tad1-11_TSt
II	4736291	4736402	hAT-2_PeSo
II	4736594	4737268	Mariner-12_NeoFis
II	4789843	4792128	hAT-2_PeSo
II	4811053	4815568	Tad1-5_AO
II	4821802	4821976	Copia-1_AsAw-LTR
II	4821977	4823771	Copia-1_AsAw-I
II	4834158	4835208	Mariner-2_PeCap
II	4923857	4924533	Copia-2_PeSo-I
II	4925322	4928804	Copia-2_PeSo-I
II	5006515	5006823	Harbinger-4D_PSt
II	5107372	5108292	Copia-1_PeEx-I
II	5111558	5113560	Copia-3_PeSo-I
II	5114066	5117297	Copia-3_PeSo-I
II	5590740	5592999	Tad1-5_AO
II	5596216	5596473	Tad1-101B_CeSoj
II	5596708	5597399	Tad1-9_TSt
II	5597410	5598036	Tad1-1_AsAw
II	5599679	5599992	hAT-1_PeSo
II	5600503	5601397	hAT-2_PeSo
II	5607905	5608079	Copia-1_AsAw-LTR
II	5628836	5628991	Tad1-1_AsAw
II	5635249	5635506	Tad1-1_AsAw
II	5637612	5637823	MarinerL-1_AO
II	5645844	5646659	MarinerL-1_AO
II	5662820	5663851	Mariner-12_NeoFis
II	5691370	5691447	Tad1-2_AO
II	5693425	5693590	Tad1-1_AsAw
II	6177128	6177236	Copia-1_AsAw-LTR
II	6435085	6435251	Gypsy-8B_PCor-I
II	6488072	6488273	Harbinger-4B_PSt
II	7017440	7017567	5SrRNA-1_BG
II	7064354	7064805	Copia-2_PeEx-I
II	7163811	7163933	5SrRNA_AN
II	7171628	7171752	5SrRNA_AN
II	7176073	7176196	5SrRNA_AN
II	7180483	7180685	Copia-2_PeEx-I
II	7182086	7182579	Copia-2_PeEx-I
II	7205552	7205678	5SrRNA_AN
II	7313881	7315738	Mariner-6_AN
II	7701796	7701915	Harbinger-3_PGr
II	7814032	7814439	Tad1-1_TSt
II	7827624	7831372	Gypsy-7_PeSo-I
II	7833335	7833939	Mariner-5_AF
II	8022293	8023920	Copia-2_PeSo-I
II	8024360	8027199	Copia-2_PeSo-I
II	8072941	8073126	Copia-1_NeoFis-I
II	8260732	8260903	EnSpm-13_RIr
II	8590482	8590622	Helitron-14_ChVe
II	8593465	8593709	Gypsy-25_LBS-I
II	8914846	8914962	CryptonF-1_ACap
II	8978339	8978446	CryptonF-1_ACap
II	9100668	9100772	CryptonF-1_CI
II	9379051	9379320	Harbinger-4C_PSt
II	9673905	9674585	Mariner-5_TSt
II	9674634	9674802	Gypsy-4_PeSo-LTR
II	9674803	9675317	Gypsy-4_PeSo-I
II	9676146	9678670	Gypsy-4_PeSo-I
II	9679174	9682415	Copia-3_PeSo-I
II	9682912	9684922	Copia-3_PeSo-I
II	9685086	9689072	Gypsy-4_PeSo-I
II	9689320	9689516	Gypsy-4_PeSo-I
II	9689517	9689685	Gypsy-4_PeSo-LTR
II	9689696	9690221	Mariner-8_NeoFis
II	9725808	9725934	5SrRNA_AN
II	9726212	9726474	Tad1-1_AsAw
II	9727669	9732438	Copia-2_PeSo-I
II	9734028	9734308	PiggyBac-1_FO
II	9751740	9751882	SINE3-1_AO
II	9770644	9771038	Copia-2_PeEx-I
II	9772290	9772406	Mariner-3B_NeoFis
II	9811021	9811593	Mariner-1_PeCap
II	9824692	9824942	Copia-2_Cop-I
II	9824977	9825416	Copia-1_PeOx-I
II	9826350	9826531	Copia-2_PeSo-I
II	9831078	9831202	5SrRNA_AN
II	9856961	9857103	SINE3-1_AO
II	9875865	9876259	Copia-2_PeEx-I
II	9877511	9877627	Mariner-3B_NeoFis
II	9916242	9916814	Mariner-1_PeCap
II	9929913	9930163	Copia-2_Cop-I
II	9930198	9930637	Copia-1_PeOx-I
II	9931571	9931752	Copia-2_PeSo-I
II	9936299	9936423	5SrRNA_AN
II	10064578	10064701	5SrRNA_AN
II	10071593	10071784	SINE3-1_AO
II	10115214	10115337	5SrRNA_AN
II	10440436	10440845	Copia-3_PeEx-I
III	69809	69987	Copia-2_PeEx-I
III	109396	110973	Mariner-6_NeoFis
III	301248	301416	Gypsy-1_PHord-I
III	330397	330522	5SrRNA_AN
III	346858	346954	Tad1-5_AO
III	346955	347366	Tad1-5_AO
III	347376	347487	Tad1-9_TSt
III	347683	347752	Tad1-9_TSt
III	508260	508717	MarinerL-1_AO
III	523369	523752	Tad1-1_AsAw
III	629459	629580	5SrRNA_AN
III	632772	633056	Gypsy-4_PeSo-I
III	640374	640428	5SrRNA-1_BG
III	652988	653430	Mariner-2_ACap
III	667611	667994	Gypsy-3_PeSo-LTR
III	675240	675550	FoHeli2_2
III	721999	722634	Helitron-14_ChVe
III	732357	732764	Mariner-8_ACap
III	793147	793276	Copia-3_PeEx-LTR
III	794840	795000	SINE3-1_AO
III	835379	835501	5SrRNA_AN
III	837167	837399	Gypsy-4-I_AF
III	838633	838704	5SrRNA-1_BG
III	849338	849414	SINE3-1_AO
III	849600	849688	5SrRNA_AN
III	877268	878238	MarinerL-1_AO
III	880371	880575	Tad1-1_AsAw
III	894692	895713	MarinerL-1_AO
III	906995	907394	MarinerL-1_AO
III	928438	929078	MarinerL-1_AO
III	932461	934980	SINE3-2_AO
III	935176	935356	SINE3-1_AO
III	1080554	1082323	Copia-3_PeEx-I
III	1082851	1083675	Copia-3_PeEx-I
III	1086590	1087627	Copia-3_PeEx-I
III	1090743	1091402	Copia-2_PeEx-I
III	1093028	1094521	Copia-2_PeEx-I
III	1094897	1095156	Copia-1_AsNo-I
III	1096095	1096461	Gypsy-6_AsNo-I
III	1100242	1101510	Gypsy-4_CoGl-I
III	1102697	1103045	Gypsy-1_PeEx-I
III	1104749	1105724	Gypsy-4_CoGl-I
III	1106355	1107315	Copia-1_AsNo-I
III	1110133	1112980	Gypsy-6_AsNo-I
III	1113270	1113972	Copia-1_AsNo-I
III	1114506	1114802	Copia-2_PeSo-I
III	1115763	1116114	Copia-2_PeSo-I
III	1117031	1117679	Copia-2_PeEx-I
III	1118547	1120040	Copia-2_PeEx-I
III	1122846	1124171	Gypsy-6_AsNo-I
III	1124432	1124678	Gypsy-3_HyPe-I
III	1126501	1126854	Gypsy-7_MeBi-I
III	1127516	1129637	Gypsy-4_CoGl-I
III	1130351	1130521	Copia-2_PeEx-I
III	1132124	1133732	Mariner-8_NeoFis
III	1134546	1134749	Copia-1_PeSo-I
III	1134984	1140142	Copia-1_PeSo-I
III	1141503	1143951	Copia-3_PeEx-I
III	1151194	1151637	Copia-2_PeSo-I
III	1152550	1154649	Copia-2_PeSo-I
III	1155123	1156729	Copia-2_PeSo-I
III	1156939	1157816	Copia-2_PeSo-I
III	1158629	1160061	Copia-2_PeSo-I
III	1160151	1161268	Copia-2_PeSo-I
III	1162562	1162763	Copia-1_PeSo-I
III	1162997	1164060	Copia-1_PeSo-I
III	1164492	1164880	Copia-1_PeSo-I
III	1166421	1167790	Mariner-3B_NeoFis
III	1172155	1173132	Copia-2_PeEx-I
III	1173676	1174933	Copia-2_PeEx-I
III	1175614	1176693	Copia-1_PeSo-I
III	1178002	1178528	Copia-1_PeSo-I
III	1339656	1339837	Gypsy-10_PezEch-I
III	1479848	1480162	MarinerL-1_AO
III	1480347	1480469	5SrRNA_AN
III	1513016	1513139	5SrRNA_AN
III	1523287	1523504	Copia-1_PeSo-I
III	1523979	1524330	Copia-3_PeSo-I
III	1677402	1677876	MarinerL-1_AO
III	1828017	1828223	EnSpm-9_RIr
III	1864417	1864607	Gypsy-23_ChVe-I
III	2179534	2179812	MuDR-1_TMe
III	2326626	2326891	Copia-3_PeSo-I
III	2326919	2327203	Copia-3_PeSo-I
III	2328207	2328466	Tad1-2_ACap
III	2374721	2374807	Copia-3_PeSo-LTR
III	2389020	2389228	EnSpm-9_RIr
III	2512764	2513185	MarinerL-1_AO
III	2604879	2605264	Mariner-1_PeCap
III	3068464	3071543	Copia-2_PeSo-I
III	3074156	3078798	Gypsy-7_PeSo-I
III	3079520	3081345	Copia-2_PeSo-I
III	3177214	3177337	5SrRNA_AN
III	3180035	3180160	5SrRNA_AN
III	3186529	3186652	5SrRNA_AN
III	3187980	3188102	5SrRNA_AN
III	3578478	3578606	5SrRNA_AN
III	3579324	3581190	Mariner-6_AN
III	3632997	3633985	hAT-1_PeSo
III	3674840	3674965	Tad1-28B_PoXa
III	3727355	3727539	Copia-58_BG-I
III	3959856	3960281	Copia-2_PeSo-I
III	4063932	4064068	Gypsy-32_PGr-I
III	4089829	4090296	Harbinger-4C_PSt
III	4262586	4262779	Copia-1_PeOx-I
III	4288392	4288565	Copia-1_AsAw-LTR
III	4391679	4391878	Mariner-1_PeCap
III	4528320	4528441	Gypsy-16_PirFin-I
III	4539639	4539772	Gypsy-1_PHord-I
III	5161338	5161565	Harbinger-4C_PSt
III	5198068	5198362	Gypsy-35_PSt-I
III	5400414	5400495	EnSpm-2_ROr
IV	6864	7183	Tad1-1_AO
IV	15713	16032	Tad1-1_AO
IV	16957	17188	EnSpm-2_PGr
IV	25553	28806	Copia-3_PeSo-I
IV	29307	30920	Copia-3_PeSo-I
IV	32995	33416	Copia-3_PeSo-I
IV	131894	132467	Copia-2_Cop-I
IV	132947	133373	Copia-1_NeoFis-I
IV	138695	140083	Mariner-3B_NeoFis
IV	148403	148536	Tad1-2_BlJa
IV	295240	295439	Gypsy-7_PeSo-I
IV	296346	296645	Gypsy-7_MeBi-I
IV	297373	298436	Mariner-5_AF
IV	298788	299159	Gypsy-7_MeBi-I
IV	300041	301386	Gypsy-4_CoGl-I
IV	302577	302784	Gypsy-2_ClAq-I
IV	303643	304170	Gypsy-1_MoPu-I
IV	306252	307550	Mariner-3_NeoFis
IV	307577	307865	Mariner-6_NeoFis
IV	309085	310386	Mariner-3_NeoFis
IV	313324	314703	Mariner-3_NeoFis
IV	316120	317740	Copia-1_AsNo-I
IV	319053	320427	Mariner-3B_NeoFis
IV	320898	321999	copia-2-I_AF
IV	322285	322511	copia-2-I_AF
IV	326106	326548	Gypsy-7_MeBi-I
IV	327016	329839	Gypsy-4_CoGl-I
IV	330396	330786	Copia-3_PeEx-I
IV	331326	331781	Copia-3_PeEx-I
IV	332395	333691	Copia-3_PeEx-I
IV	334008	335865	Mariner-6_AN
IV	335866	336678	Copia-2_PeSo-I
IV	336689	336873	Copia-2_PeSo-I
IV	337127	337493	Copia-2_PeSo-I
IV	337849	339697	Copia-3_PeEx-I
IV	340039	342542	Copia-3_PeEx-I
IV	347810	348751	Copia-2_PeEx-I
IV	349420	349831	Copia-2_PeEx-I
IV	349996	355682	Copia-1_PeSo-I
IV	356852	357510	Copia-2_PeEx-I
IV	359779	360738	Mariner2N1_AO
IV	363930	364650	copia-2-I_AF
IV	367188	368398	Gypsy-4_CoGl-I
IV	371475	372424	Gypsy-4_CoGl-I
IV	377959	379503	Mariner-1_AF
IV	379836	380507	Copia-3_PeEx-I
IV	385971	386846	Gypsy-4_CoGl-I
IV	389926	394192	Copia-3_PeEx-I
IV	394455	395832	Copia-2_PeEx-I
IV	396764	398093	Gypsy-4_CoGl-I
IV	402525	403821	Mariner-6_AN
IV	404444	407561	copia-2-I_AF
IV	649924	650047	5SrRNA_AN
IV	650573	650807	Gypsy-4_PeSo-I
IV	651090	651208	Gypsy-4_PeSo-I
IV	651209	651410	Gypsy-4_PeSo-I
IV	668648	668848	Gypsy-15_LBS-I
IV	696356	696441	Tad1-9_TSt
IV	698441	698565	5SrRNA_AN
IV	698741	698864	5SrRNA_AN
IV	722560	722868	Copia-1_AsAw-I
IV	734888	735121	Copia-3_PeSo-I
IV	741004	741187	Gypsy-4_PeSo-I
IV	750052	750114	5SrRNA_AN
IV	750508	750682	Copia-1_AsAw-LTR
IV	750683	750968	Copia-1_AsAw-I
IV	752618	752738	Gypsy-3_PeSo-LTR
IV	768890	769055	Copia-1_AsAw-LTR
IV	793295	793531	Gypsy-35_PSt-I
IV	830692	831134	MarinerL-1_AO
IV	841045	841173	Copia-1_AsAw-LTR
IV	850056	854826	Copia-2_PeSo-I
IV	868235	869605	Mariner-8_NeoFis
IV	1126766	1126855	Copia-2_ClAq-I
IV	1128984	1129122	Harbinger-4D_PSt
IV	1160921	1161044	5SrRNA_AN
IV	1209118	1211078	Copia-1_PeSo-I
IV	1211611	1212781	Copia-1_PeSo-I
IV	1212842	1214738	Copia-1_PeSo-I
IV	1427301	1428203	MarinerL-1_AO
IV	1432299	1433236	MarinerL-1_AO
IV	1492569	1492833	Tad1-5_AO
IV	1575789	1575916	5SrRNA_AN
IV	1592551	1592673	5SrRNA_AN
IV	1666354	1666476	5SrRNA_AN
IV	1666759	1666881	5SrRNA_AN
IV	1677536	1677716	SINE3-1_AO
IV	1680387	1683442	Gypsy-7_PeSo-I
IV	1686098	1688328	SINE3-2_AO
IV	1691842	1691998	MarinerL-1_AO
IV	1767763	1769381	Gypsy-7_PeSo-I
IV	1769811	1771828	Gypsy-7_PeSo-I
IV	1772650	1772703	Gypsy-1_PeSo-LTR
IV	1772736	1772805	Gypsy-1_PeSo-LTR
IV	1772806	1777993	Gypsy-1_PeSo-I
IV	1778080	1778149	Gypsy-1_PeSo-LTR
IV	1779620	1779850	MarinerL-1_AO
IV	1781008	1781085	5SrRNA-1_BG
IV	1781390	1781512	5SrRNA_AN
IV	1792546	1792694	EnSpm-2_ROr
IV	1793347	1793483	EnSpm-2_ROr
IV	1838599	1838702	Copia-14_BG-I
IV	1939980	1940517	Copia-3_PeSo-I
IV	2408130	2408583	Helitron-14_ChVe
IV	2409825	2410124	Copia-2_PeSo-I
IV	2475365	2475904	Copia-2_PeSo-I
IV	2477009	2477889	Copia-2_PeSo-I
IV	2503420	2503617	Copia-1_PeSo-I
IV	2503849	2509125	Copia-1_PeSo-I
IV	2658745	2659133	Mariner-6_NeoFis
IV	2730339	2730855	Copia-2_PeEx-I
IV	2731621	2731819	Copia-2_PeEx-I
IV	2798703	2799217	Gypsy-4_PeSo-I
IV	2800066	2806542	Gypsy-4_PeSo-I
IV	2806797	2806993	Gypsy-4_PeSo-I
IV	2808411	2809667	Gypsy-4_PeSo-I
IV	2810245	2811534	Mariner-8_NeoFis
IV	3010986	3011204	MarinerL-1_AO
IV	3010986	3011204	MarinerL-1_AO
