# Supplementary material for: ﻿Hybrid assembly of Penicilliumrubens genomes unveils high conservation of genome structural organisation and the presence of Numts in nuclear DNA
Source: IMA Fungus. 2025 May 23;16:e145175. doi: 10.3897/imafungus.16.145175 (PMC12125605; doi:10.3897/imafungus.16.145175)
Supplement: Supplementary material 11 — Repetitive elements for Wisonsin 54-1255 strain [file imafungus-16-e145175-s011.xlsx]

## Sheet: Hoja1
Table S8. Repetitive elements for Wisonsin 54-1255 strain
Wisonsin 54-1255
Nme	From	To	Name
NW_003020110.1	7723	7834	hAT-2_PeSo
NW_003020110.1	8026	8700	Mariner-12_NeoFis
NW_003020110.1	65143	67428	hAT-2_PeSo
NW_003020110.1	86358	90873	Tad1-5_AO
NW_003020110.1	97107	97281	Copia-1_AsAw-LTR
NW_003020110.1	97282	99076	Copia-1_AsAw-I
NW_003020110.1	109905	110955	Mariner-2_PeCap
NW_003020110.1	200036	200390	Copia-2_PeSo-I
NW_003020110.1	201179	204661	Copia-2_PeSo-I
NW_003020110.1	282265	282573	Harbinger-4D_PSt
NW_003020110.1	383233	384153	Copia-1_PeEx-I
NW_003020110.1	387419	389421	Copia-3_PeSo-I
NW_003020110.1	389927	393158	Copia-3_PeSo-I
NW_003020110.1	866049	866396	Gypsy-24B_PHord-I
NW_003020110.1	866609	868868	Tad1-5_AO
NW_003020110.1	872206	872463	Tad1-101B_CeSoj
NW_003020110.1	872698	873389	Tad1-9_TSt
NW_003020110.1	873400	874026	Tad1-1_AsAw
NW_003020110.1	875786	877387	hAT-2_PeSo
NW_003020110.1	883895	884069	Copia-1_AsAw-LTR
NW_003020110.1	904826	904981	Tad1-1_AsAw
NW_003020110.1	911239	911496	Tad1-1_AsAw
NW_003020110.1	913602	913813	MarinerL-1_AO
NW_003020110.1	921834	922649	MarinerL-1_AO
NW_003020110.1	938922	939953	Mariner-12_NeoFis
NW_003020110.1	967472	967549	Tad1-2_AO
NW_003020110.1	969527	969692	Tad1-1_AsAw
NW_003020110.1	1452890	1452998	Copia-1_AsAw-LTR
NW_003020110.1	1710841	1710951	Gypsy-32_PGr-I
NW_003020110.1	1763834	1764035	Harbinger-4B_PSt
NW_003020110.1	2293786	2293913	5SrRNA-1_BG
NW_003020110.1	2340701	2341152	Copia-2_PeEx-I
NW_003020110.1	2440158	2440280	5SrRNA_AN
NW_003020110.1	2447975	2448099	5SrRNA_AN
NW_003020110.1	2452420	2452543	5SrRNA_AN
NW_003020110.1	2456830	2457032	Copia-2_PeEx-I
NW_003020110.1	2458433	2458926	Copia-2_PeEx-I
NW_003020110.1	2481899	2482025	5SrRNA_AN
NW_003020110.1	2590228	2592085	Mariner-6_AN
NW_003020110.1	2978204	2978323	Harbinger-3_PGr
NW_003020110.1	3090440	3090847	Tad1-1_TSt
NW_003020110.1	3104032	3107780	Gypsy-7_PeSo-I
NW_003020110.1	3109785	3110389	Mariner-5_AF
NW_003020110.1	3299421	3301048	Copia-2_PeSo-I
NW_003020110.1	3301488	3304327	Copia-2_PeSo-I
NW_003020110.1	3350069	3350254	Copia-1_NeoFis-I
NW_003020110.1	3537860	3538031	EnSpm-13_RIr
NW_003020110.1	3867610	3867750	Helitron-14_ChVe
NW_003020110.1	3870134	3870378	Gypsy-25_LBS-I
NW_003020110.1	4191515	4191631	CryptonF-1_ACap
NW_003020110.1	4255090	4255197	CryptonF-1_ACap
NW_003020110.1	4377988	4378092	CryptonF-1_CI
NW_003020110.1	4655996	4656265	Harbinger-4C_PSt
NW_003020110.1	4950850	4951530	Mariner-5_TSt
NW_003020110.1	4951579	4951747	Gypsy-4_PeSo-LTR
NW_003020110.1	4951748	4952262	Gypsy-4_PeSo-I
NW_003020110.1	4953091	4955615	Gypsy-4_PeSo-I
NW_003020110.1	4956119	4959360	Copia-3_PeSo-I
NW_003020110.1	4959857	4961867	Copia-3_PeSo-I
NW_003020110.1	4962031	4966017	Gypsy-4_PeSo-I
NW_003020110.1	4966265	4966461	Gypsy-4_PeSo-I
NW_003020110.1	4966462	4966630	Gypsy-4_PeSo-LTR
NW_003020110.1	4966641	4967166	Mariner-8_NeoFis
NW_003020110.1	5002852	5002978	5SrRNA_AN
NW_003020110.1	5003256	5003518	Tad1-1_AsAw
NW_003020110.1	5004713	5009482	Copia-2_PeSo-I
NW_003020110.1	5011072	5011352	PiggyBac-1_FO
NW_003020110.1	5028784	5028926	SINE3-1_AO
NW_003020110.1	5047688	5048082	Copia-2_PeEx-I
NW_003020110.1	5049334	5049450	Mariner-3B_NeoFis
NW_003020110.1	5087792	5088334	Mariner-1_PeCap
NW_003020110.1	5101463	5101713	Copia-2_Cop-I
NW_003020110.1	5101748	5102187	Copia-1_PeOx-I
NW_003020110.1	5103121	5103302	Copia-2_PeSo-I
NW_003020110.1	5107849	5107973	5SrRNA_AN
NW_003020110.1	5236128	5236251	5SrRNA_AN
NW_003020110.1	5243143	5243334	SINE3-1_AO
NW_003020110.1	5286875	5286998	5SrRNA_AN
NW_003020110.1	5612099	5612508	Copia-3_PeEx-I
NW_003020062.1	1387	1609	Tad1-11_TSt
NW_003020064.1	11257	11427	Copia-1_AsAw-LTR
NW_003020064.1	13863	14012	Copia-1_AsAw-LTR
NW_003020064.1	14553	14707	Copia-1_AsAw-I
NW_003020064.1	14709	14884	Copia-1_AsAw-LTR
NW_003020064.1	25303	26496	Mariner-8_NeoFis
NW_003020064.1	36435	36752	Copia-3_SaPo-I
NW_003020064.1	52753	52827	Tad1-9_TSt
NW_003020064.1	59170	59342	Copia-1_AsAw-LTR
NW_003020064.1	59343	59469	Copia-1_AsAw-I
NW_003020065.1	11475	12252	MarinerL-1_AO
NW_003020065.1	13435	14514	MarinerL-1_AO
NW_003020065.1	14515	14612	Copia-1_AsAw-LTR
NW_003020067.1	57420	57747	Tad1-9_TSt
NW_003020067.1	78643	78808	EnSpm-13_RIr
NW_003020067.1	234646	234945	Gypsy-29_BG-I
NW_003020067.1	323447	323612	Gypsy-32_ADe-I
NW_003020067.1	455233	456583	Copia-3_PeEx-I
NW_003020067.1	474137	476001	Mariner-6_AN
NW_003020067.1	491803	491976	Copia-1_AsAw-LTR
NW_003020067.1	510833	511116	Copia-7_ADe-I
NW_003020067.1	527029	527221	Gypsy-3_PeSo-I
NW_003020067.1	528977	530146	Tad1-5_AO
NW_003020067.1	530162	531930	Tad1-5_AO
NW_003020067.1	532157	532414	Tad1-101B_CeSoj
NW_003020067.1	540083	540723	Tad1-1_AsAw
NW_003020067.1	540779	541004	MarinerL-1_AO
NW_003020067.1	555569	557936	Gypsy-7_PeSo-I
NW_003020067.1	560194	560629	Copia-3_PeEx-I
NW_003020067.1	561143	562237	Copia-3_PeEx-I
NW_003020069.1	10726	12109	Copia-1_PeCap-I
NW_003020069.1	18055	18550	hAT-1_AN
NW_003020070.1	2030	3082	MarinerL-1_AO
NW_003020070.1	3088	3193	Copia-1_AsAw-LTR
NW_003020070.1	3194	3303	Copia-1_AsAw-I
NW_003020070.1	18352	19488	Tad1-1_AsAw
NW_003020073.1	67826	68004	Copia-2_PeEx-I
NW_003020073.1	107413	108990	Mariner-6_NeoFis
NW_003020073.1	299253	299421	Gypsy-1_PHord-I
NW_003020073.1	328402	328527	5SrRNA_AN
NW_003020073.1	344863	344959	Tad1-5_AO
NW_003020073.1	344960	345371	Tad1-5_AO
NW_003020073.1	345381	345492	Tad1-9_TSt
NW_003020073.1	345688	345757	Tad1-9_TSt
NW_003020073.1	506263	506720	MarinerL-1_AO
NW_003020073.1	521372	521755	Tad1-1_AsAw
NW_003020073.1	627366	627487	5SrRNA_AN
NW_003020073.1	630679	630963	Gypsy-4_PeSo-I
NW_003020073.1	638281	638335	5SrRNA-1_BG
NW_003020073.1	650895	651337	Mariner-2_ACap
NW_003020073.1	665518	665901	Gypsy-3_PeSo-LTR
NW_003020073.1	673147	673457	FoHeli2_2
NW_003020073.1	719906	720541	Helitron-14_ChVe
NW_003020073.1	730264	730671	Mariner-8_ACap
NW_003020073.1	791054	791183	Copia-3_PeEx-LTR
NW_003020073.1	792747	792907	SINE3-1_AO
NW_003020073.1	833286	833408	5SrRNA_AN
NW_003020073.1	835074	835306	Gypsy-4-I_AF
NW_003020073.1	836540	836611	5SrRNA-1_BG
NW_003020073.1	847245	847321	SINE3-1_AO
NW_003020073.1	847507	847595	5SrRNA_AN
NW_003020073.1	875245	876215	MarinerL-1_AO
NW_003020073.1	878348	878552	Tad1-1_AsAw
NW_003020073.1	892669	893690	MarinerL-1_AO
NW_003020073.1	904972	905371	MarinerL-1_AO
NW_003020073.1	926429	927069	MarinerL-1_AO
NW_003020073.1	930452	932971	SINE3-2_AO
NW_003020073.1	933167	933347	SINE3-1_AO
NW_003020073.1	1078637	1080406	Copia-3_PeEx-I
NW_003020073.1	1080934	1081758	Copia-3_PeEx-I
NW_003020073.1	1084673	1085710	Copia-3_PeEx-I
NW_003020073.1	1088826	1089485	Copia-2_PeEx-I
NW_003020073.1	1091111	1092657	Copia-2_PeEx-I
NW_003020073.1	1093033	1093292	Copia-1_AsNo-I
NW_003020073.1	1094231	1094597	Gypsy-6_AsNo-I
NW_003020073.1	1098379	1099647	Gypsy-4_CoGl-I
NW_003020073.1	1100834	1101182	Gypsy-1_PeEx-I
NW_003020073.1	1102886	1103861	Gypsy-4_CoGl-I
NW_003020073.1	1104492	1105452	Copia-1_AsNo-I
NW_003020073.1	1108270	1111117	Gypsy-6_AsNo-I
NW_003020073.1	1111407	1112109	Copia-1_AsNo-I
NW_003020073.1	1112643	1112939	Copia-2_PeSo-I
NW_003020073.1	1113900	1114251	Copia-2_PeSo-I
NW_003020073.1	1115168	1115816	Copia-2_PeEx-I
NW_003020073.1	1116684	1118177	Copia-2_PeEx-I
NW_003020073.1	1120983	1122308	Gypsy-6_AsNo-I
NW_003020073.1	1122569	1122815	Gypsy-3_HyPe-I
NW_003020073.1	1124638	1124991	Gypsy-7_MeBi-I
NW_003020073.1	1125653	1127774	Gypsy-4_CoGl-I
NW_003020073.1	1128488	1128658	Copia-2_PeEx-I
NW_003020073.1	1130261	1131869	Mariner-8_NeoFis
NW_003020073.1	1132683	1132886	Copia-1_PeSo-I
NW_003020073.1	1133121	1138279	Copia-1_PeSo-I
NW_003020073.1	1139641	1142089	Copia-3_PeEx-I
NW_003020073.1	1149332	1149775	Copia-2_PeSo-I
NW_003020073.1	1150688	1152787	Copia-2_PeSo-I
NW_003020073.1	1153261	1154867	Copia-2_PeSo-I
NW_003020073.1	1155077	1155954	Copia-2_PeSo-I
NW_003020073.1	1156821	1159460	Copia-2_PeSo-I
NW_003020073.1	1160754	1160955	Copia-1_PeSo-I
NW_003020073.1	1161189	1162252	Copia-1_PeSo-I
NW_003020073.1	1162684	1163072	Copia-1_PeSo-I
NW_003020073.1	1164720	1166089	Mariner-3B_NeoFis
NW_003020073.1	1170560	1171537	Copia-2_PeEx-I
NW_003020073.1	1172081	1173338	Copia-2_PeEx-I
NW_003020073.1	1174019	1175098	Copia-1_PeSo-I
NW_003020073.1	1176407	1176933	Copia-1_PeSo-I
NW_003020073.1	1338061	1338242	Gypsy-10_PezEch-I
NW_003020073.1	1478253	1478567	MarinerL-1_AO
NW_003020073.1	1478752	1478874	5SrRNA_AN
NW_003020073.1	1511421	1511544	5SrRNA_AN
NW_003020073.1	1521692	1521909	Copia-1_PeSo-I
NW_003020073.1	1522384	1522735	Copia-3_PeSo-I
NW_003020073.1	1675877	1676351	MarinerL-1_AO
NW_003020073.1	1826492	1826698	EnSpm-9_RIr
NW_003020073.1	1862892	1863082	Gypsy-23_ChVe-I
NW_003020073.1	2178018	2178296	MuDR-1_TMe
NW_003020073.1	2325111	2325376	Copia-3_PeSo-I
NW_003020073.1	2325404	2325688	Copia-3_PeSo-I
NW_003020073.1	2326692	2326951	Tad1-2_ACap
NW_003020073.1	2373206	2373292	Copia-3_PeSo-LTR
NW_003020073.1	2387505	2387713	EnSpm-9_RIr
NW_003020073.1	2511249	2511670	MarinerL-1_AO
NW_003020073.1	2603365	2603750	Mariner-1_PeCap
NW_003020073.1	3067001	3070080	Copia-2_PeSo-I
NW_003020073.1	3072693	3077335	Gypsy-7_PeSo-I
NW_003020073.1	3078057	3079882	Copia-2_PeSo-I
NW_003020073.1	3361836	3362011	EnSpm-1_AB
NW_003020073.1	3491308	3492642	Gypsy-2-I_AF
NW_003020073.1	3526239	3526425	Copia-27_PHord-LTR
NW_003020074.1	13979	16782	Tad1-5_AO
NW_003020074.1	26372	26566	Tad1-9_TSt
NW_003020074.1	30247	30450	Tad1-1_AsAw
NW_003020074.1	33437	33613	EnSpm-13_RIr
NW_003020074.1	58754	59724	MarinerL-1_AO
NW_003020074.1	59940	61027	MarinerL-1_AO
NW_003020074.1	70841	73064	Tad1-1_AsAw
NW_003020074.1	75640	80895	Tad1-1_AsAw
NW_003020074.1	84071	84221	Copia-1_AsAw-LTR
NW_003020074.1	89698	89872	Copia-1_AsAw-LTR
NW_003020074.1	147037	151919	Copia-1_PeCap-I
NW_003020074.1	158676	160083	Mariner-3B_NeoFis
NW_003020074.1	180780	180975	Gypsy-3_PeSo-LTR
NW_003020074.1	222552	222688	Tad1-6_ACap
NW_003020074.1	271854	271955	Tad1-9_TSt
NW_003020074.1	287667	287822	Tad1-5_AO
NW_003020074.1	293464	293640	Tad1-1_AsAw
NW_003020074.1	293683	293837	Tad1-1_AsAw
NW_003020074.1	295166	295303	Tad1-1_AsAw
NW_003020074.1	295304	295876	Tad1-1_AsAw
NW_003020074.1	295878	296226	Tad1-1_AsAw
NW_003020074.1	296718	301739	Tad1-1_AsAw
NW_003020074.1	425297	425433	Copia-2_PeEx-I
NW_003020074.1	481569	482402	Tad1-1_AsAw
NW_003020074.1	555008	555532	MuDR-1_TMe
NW_003020074.1	645975	646080	CryptonF-1_ACap
NW_003020074.1	788511	789000	Copia-2_PeEx-I
NW_003020074.1	1011357	1011451	CryptonF-1_ACap
NW_003020074.1	1470596	1470773	EnSpm-13_RIr
NW_003020074.1	1470831	1470996	EnSpm-13_RIr
NW_003020074.1	2066871	2067011	Copia-3_PeSo-I
NW_003020074.1	2413409	2414695	Mariner-6_AN
NW_003020074.1	2478745	2479157	Harbinger-4D_PSt
NW_003020074.1	2589818	2590215	Tad1-2_TSt
NW_003020074.1	2786811	2787348	Copia-3_PeSo-I
NW_003020074.1	3254880	3255333	Helitron-14_ChVe
NW_003020074.1	3256575	3256874	Copia-2_PeSo-I
NW_003020074.1	3322115	3322654	Copia-2_PeSo-I
NW_003020074.1	3323759	3324639	Copia-2_PeSo-I
NW_003020074.1	3350170	3350367	Copia-1_PeSo-I
NW_003020074.1	3350599	3355875	Copia-1_PeSo-I
NW_003020074.1	3505537	3505925	Mariner-6_NeoFis
NW_003020074.1	3577132	3577648	Copia-2_PeEx-I
NW_003020074.1	3578414	3578612	Copia-2_PeEx-I
NW_003020074.1	3645496	3646010	Gypsy-4_PeSo-I
NW_003020074.1	3646654	3653335	Gypsy-4_PeSo-I
NW_003020074.1	3653590	3653786	Gypsy-4_PeSo-I
NW_003020074.1	3655204	3656460	Gypsy-4_PeSo-I
NW_003020074.1	3657038	3658327	Mariner-8_NeoFis
NW_003020074.1	3857779	3857997	MarinerL-1_AO
NW_003020075.1	101184	103047	Mariner-8_NeoFis
NW_003020075.1	371861	372060	Gypsy-3_PeSo-LTR
NW_003020075.1	489769	491141	Mariner-2_PeCap
NW_003020075.1	502082	502912	MarinerL-1_AO
NW_003020075.1	530248	530525	Mariner-8_NeoFis
NW_003020076.1	47609	49480	Mariner-7_AF
NW_003020076.1	85719	86000	Mariner-1_PeCap
NW_003020076.1	136275	136462	Gypsy-15_LBS-I
NW_003020076.1	152161	152288	5SrRNA_AN
NW_003020076.1	313193	314061	Copia-3_PeEx-I
NW_003020076.1	329189	334629	Tad1-5_AO
NW_003020076.1	335037	336123	MarinerL-1_AO
NW_003020076.1	336933	342202	Tad1-1_AsAw
NW_003020076.1	343463	343628	Tad1-1_AsAw
NW_003020076.1	351453	351649	Gypsy-3_PeSo-I
NW_003020076.1	363421	363480	Copia-1_PeCap-LTR
NW_003020076.1	370270	370445	MarinerL-1_AO
NW_003020076.1	388979	393873	Copia-1_PeCap-I
NW_003020076.1	400439	400549	EnSpm-13_RIr
NW_003020076.1	408690	409669	Copia-3_PeEx-I
NW_003020076.1	410053	412227	Copia-3_PeEx-I
NW_003020076.1	478692	478838	Copia-3_PeSo-I
NW_003020076.1	478846	479122	Copia-3_PeEx-I
NW_003020076.1	479435	479613	Copia-1_NeoFis-I
NW_003020076.1	494498	494982	FoHeli2_4
NW_003020076.1	512089	512418	Gypsy-4-I_AF
NW_003020077.1	898	1218	Tad1-1_AO
NW_003020077.1	2183	2375	EnSpm-2_PGr
NW_003020077.1	10851	14104	Copia-3_PeSo-I
NW_003020077.1	14605	16218	Copia-3_PeSo-I
NW_003020077.1	18293	18714	Copia-3_PeSo-I
NW_003020077.1	117192	117765	Copia-2_Cop-I
NW_003020077.1	118245	118671	Copia-1_NeoFis-I
NW_003020077.1	123993	125381	Mariner-3B_NeoFis
NW_003020077.1	133701	133834	Tad1-2_BlJa
NW_003020077.1	280793	280992	Gypsy-7_PeSo-I
NW_003020077.1	281899	282198	Gypsy-7_MeBi-I
NW_003020077.1	282926	283989	Mariner-5_AF
NW_003020077.1	284341	284712	Gypsy-7_MeBi-I
NW_003020077.1	285168	286939	Gypsy-4_CoGl-I
NW_003020077.1	288130	288337	Gypsy-2_ClAq-I
NW_003020077.1	289222	289749	Gypsy-1_MoPu-I
NW_003020077.1	291831	293129	Mariner-3_NeoFis
NW_003020077.1	293156	293444	Mariner-6_NeoFis
NW_003020077.1	294665	295966	Mariner-3_NeoFis
NW_003020077.1	299114	300494	Mariner-3_NeoFis
NW_003020077.1	301814	303434	Copia-1_AsNo-I
NW_003020077.1	303463	304495	copia-2-I_AF
NW_003020077.1	304747	306121	Mariner-3B_NeoFis
NW_003020077.1	306592	307693	copia-2-I_AF
NW_003020077.1	307980	308206	copia-2-I_AF
NW_003020077.1	311918	312360	Gypsy-7_MeBi-I
NW_003020077.1	312828	315651	Gypsy-4_CoGl-I
NW_003020077.1	316208	316598	Copia-3_PeEx-I
NW_003020077.1	317138	317593	Copia-3_PeEx-I
NW_003020077.1	318207	319503	Copia-3_PeEx-I
NW_003020077.1	319820	321677	Mariner-6_AN
NW_003020077.1	321678	322490	Copia-2_PeSo-I
NW_003020077.1	322501	322685	Copia-2_PeSo-I
NW_003020077.1	322939	323305	Copia-2_PeSo-I
NW_003020077.1	323661	325509	Copia-3_PeEx-I
NW_003020077.1	325851	328355	Copia-3_PeEx-I
NW_003020077.1	333525	334466	Copia-2_PeEx-I
NW_003020077.1	335135	335546	Copia-2_PeEx-I
NW_003020077.1	335711	341397	Copia-1_PeSo-I
NW_003020077.1	342567	343225	Copia-2_PeEx-I
NW_003020077.1	345494	346453	Mariner2N1_AO
NW_003020077.1	349107	350324	Copia-1_CorMil-I
NW_003020077.1	352710	353920	Gypsy-4_CoGl-I
NW_003020077.1	356997	357946	Gypsy-4_CoGl-I
NW_003020077.1	363815	365358	Mariner-1_AF
NW_003020077.1	365691	366362	Copia-3_PeEx-I
NW_003020077.1	371826	372701	Gypsy-4_CoGl-I
NW_003020077.1	376383	380146	Copia-3_PeEx-I
NW_003020077.1	380409	381786	Copia-2_PeEx-I
NW_003020077.1	382831	384160	Gypsy-4_CoGl-I
NW_003020077.1	387935	389231	Mariner-6_AN
NW_003020077.1	389854	392971	copia-2-I_AF
NW_003020077.1	635265	635388	5SrRNA_AN
NW_003020077.1	635914	636148	Gypsy-4_PeSo-I
NW_003020077.1	636354	636473	Gypsy-4_PeSo-I
NW_003020077.1	653721	653921	Gypsy-15_LBS-I
NW_003020077.1	681417	681502	Tad1-9_TSt
NW_003020077.1	683502	683626	5SrRNA_AN
NW_003020077.1	683802	683925	5SrRNA_AN
NW_003020077.1	707621	707929	Copia-1_AsAw-I
NW_003020077.1	719984	720217	Copia-3_PeSo-I
NW_003020077.1	726100	726283	Gypsy-4_PeSo-I
NW_003020077.1	735148	735210	5SrRNA_AN
NW_003020077.1	735604	735778	Copia-1_AsAw-LTR
NW_003020077.1	735779	736064	Copia-1_AsAw-I
NW_003020077.1	737714	737834	Gypsy-3_PeSo-LTR
NW_003020077.1	753986	754151	Copia-1_AsAw-LTR
NW_003020077.1	778391	778627	Gypsy-35_PSt-I
NW_003020077.1	815789	816213	MarinerL-1_AO
NW_003020077.1	828939	829066	5SrRNA_AN
NW_003020077.1	912022	912286	Tad1-5_AO
NW_003020077.1	971885	972822	MarinerL-1_AO
NW_003020077.1	976918	977820	MarinerL-1_AO
NW_003020077.1	1190383	1192279	Copia-1_PeSo-I
NW_003020077.1	1192340	1193510	Copia-1_PeSo-I
NW_003020077.1	1194043	1196003	Copia-1_PeSo-I
NW_003020077.1	1244077	1244200	5SrRNA_AN
NW_003020077.1	1275999	1276137	Harbinger-4D_PSt
NW_003020077.1	1278266	1278355	Copia-2_ClAq-I
NW_003020077.1	1535586	1536956	Mariner-8_NeoFis
NW_003020077.1	1549972	1554742	Copia-2_PeSo-I
NW_003020077.1	1563625	1563753	Copia-1_AsAw-LTR
NW_003020077.1	1577576	1577698	5SrRNA_AN
NW_003020077.1	1651399	1651521	5SrRNA_AN
NW_003020077.1	1651804	1651926	5SrRNA_AN
NW_003020077.1	1662581	1662761	SINE3-1_AO
NW_003020077.1	1665432	1668487	Gypsy-7_PeSo-I
NW_003020077.1	1671143	1673373	SINE3-2_AO
NW_003020077.1	1676887	1677043	MarinerL-1_AO
NW_003020077.1	1752808	1754426	Gypsy-7_PeSo-I
NW_003020077.1	1754856	1756873	Gypsy-7_PeSo-I
NW_003020077.1	1757695	1757748	Gypsy-1_PeSo-LTR
NW_003020077.1	1757781	1757850	Gypsy-1_PeSo-LTR
NW_003020077.1	1757851	1763038	Gypsy-1_PeSo-I
NW_003020077.1	1763125	1763194	Gypsy-1_PeSo-LTR
NW_003020077.1	1764665	1764895	MarinerL-1_AO
NW_003020077.1	1766053	1766130	5SrRNA-1_BG
NW_003020077.1	1766435	1766557	5SrRNA_AN
NW_003020077.1	1777591	1777739	EnSpm-2_ROr
NW_003020077.1	1778392	1778528	EnSpm-2_ROr
NW_003020077.1	1823644	1823747	Copia-14_BG-I
NW_003020077.1	1934546	1934800	Tad1-1_AsAw
NW_003020077.1	2123902	2124080	Gypsy-32_PGr-I
NW_003020077.1	2271477	2272373	Tad1-5_AO
NW_003020077.1	2867862	2868002	SINE3-1_AO
NW_003020077.1	2892944	2893169	MarinerL-1_AO
NW_003020077.1	3142747	3142850	CryptonF-1_ACap
NW_003020077.1	3375887	3376011	Copia-58_BG-I
NW_003020077.1	3457424	3457538	Copia-1_PeSo-I
NW_003020077.1	3555398	3556272	Copia-3_PeEx-I
NW_003020077.1	3583015	3584581	Tad1-1_AsAw
NW_003020077.1	3586217	3586459	Tad1-5_AO
NW_003020077.1	3602720	3603024	Tad1-5_AO
NW_003020077.1	3603028	3603353	Tad1-5_AO
NW_003020077.1	3659840	3663899	Tad1-1_AsAw
NW_003020077.1	3670284	3670984	MarinerL-1_AO
NW_003020077.1	3674731	3675165	Copia-1_AsAw-I
NW_003020077.1	3675166	3675340	Copia-1_AsAw-LTR
NW_003020077.1	3685607	3685731	Gypsy-3_PeSo-LTR
NW_003020077.1	3692768	3692941	Copia-1_AsAw-LTR
NW_003020077.1	3700266	3700439	Copia-1_AsAw-LTR
NW_003020109.1	13495	13670	Copia-1_AsAw-LTR
NW_003020109.1	17958	23390	Tad1-5_AO
NW_003020109.1	27177	28201	Copia-1_AsAw-I
NW_003020109.1	28202	28374	Copia-1_AsAw-LTR
NW_003020109.1	32605	32764	Tad1-101B_CeSoj
NW_003020109.1	33145	35135	Tad1-1_NeoFis
NW_003020109.1	38417	38763	hAT-2_PeSo
NW_003020109.1	39363	40964	hAT-2_PeSo
NW_003020109.1	50762	50928	Copia-1_AsAw-LTR
NW_003020109.1	78149	78313	Tad1-1_AsAw
NW_003020109.1	91709	92066	Copia-1_AsAw-I
NW_003020109.1	92907	94967	Tad1-1_AsAw
NW_003020109.1	94986	95372	Tad1-1_AsAw
NW_003020109.1	98495	98673	Copia-1_AsAw-LTR
NW_003020109.1	110446	110619	Copia-1_AsAw-LTR
NW_003020109.1	110620	115178	Copia-1_AsAw-I
NW_003020109.1	115179	115352	Copia-1_AsAw-LTR
NW_003020109.1	118478	119365	Copia-1_AsAw-I
NW_003020109.1	119367	119541	Copia-1_AsAw-LTR
NW_003020109.1	131855	134133	hAT-1_AN
NW_003020109.1	139098	139272	Copia-1_AsAw-LTR
NW_003020109.1	139273	140582	Copia-1_AsAw-I
NW_003020109.1	150685	150859	Copia-1_AsAw-LTR
NW_003020109.1	150860	154257	Copia-1_AsAw-I
NW_003020109.1	155793	157082	Mariner-6_NeoFis
NW_003020109.1	157103	159931	Tad1-9_TSt
NW_003020109.1	167333	167399	Copia-1_AsAw-LTR
NW_003020109.1	261397	261573	Copia-1_AsAw-LTR
NW_003020078.1	30669	30781	MarinerL-1_AO
NW_003020078.1	218831	219018	Gypsy-35_PSt-I
NW_003020078.1	286956	287538	Copia-2_PeSo-I
NW_003020078.1	586074	586378	Mariner-12_NeoFis
NW_003020078.1	692805	694396	Mariner-8_NeoFis
NW_003020078.1	771387	773014	Copia-2_PeSo-I
NW_003020078.1	773454	776293	Copia-2_PeSo-I
NW_003020078.1	1052250	1052812	MarinerL-1_AO
NW_003020078.1	1100748	1100860	CRE-1_ToIn
NW_003020078.1	1182914	1184776	Copia-3_PeEx-I
NW_003020078.1	1185347	1187105	Copia-3_PeEx-I
NW_003020078.1	1299756	1299889	Copia-58_BG-I
NW_003020078.1	1536189	1536683	Copia-1_AsNo-I
NW_003020079.1	15326	15499	Copia-1_AsAw-LTR
NW_003020079.1	15500	20021	Copia-1_AsAw-I
NW_003020079.1	20022	20193	Copia-1_AsAw-LTR
NW_003020079.1	21040	21488	Tad1-1_NeoFis
NW_003020079.1	31356	36663	Tad1-1_AsAw
NW_003020079.1	38282	38615	MarinerL-1_AO
NW_003020079.1	49115	49807	Gypsy-3_PeSo-LTR
NW_003020079.1	55461	55632	Copia-1_AsAw-LTR
NW_003020079.1	55633	56658	Copia-1_AsAw-I
NW_003020079.1	70218	70682	Tad1-9_TSt
NW_003020079.1	71415	72492	MarinerL-1_AO
NW_003020079.1	74755	75714	MarinerL-1_AO
NW_003020079.1	76000	78221	Tad1-5_AO
NW_003020079.1	78223	79119	Tad1-5_AO
NW_003020079.1	116444	116618	Copia-1_AsAw-LTR
NW_003020079.1	116624	116796	Copia-1_AsAw-LTR
NW_003020079.1	131687	132054	MarinerL-1_AO
NW_003020079.1	142711	142884	Copia-1_AsAw-LTR
NW_003020079.1	156766	157296	Copia-2_ChVe-I
NW_003020079.1	157426	158059	Copia-8_TSt-I
NW_003020079.1	159696	161758	hAT-2_PeSo
NW_003020080.1	7775	9902	Gypsy-2-I_AF
NW_003020080.1	259218	259540	EnSpm-2_PGr
NW_003020080.1	464409	464586	Gypsy-35_PSt-I
NW_003020080.1	522249	524023	Copia-2_PeSo-I
NW_003020080.1	524450	527225	Copia-2_PeSo-I
NW_003020080.1	858081	858486	Copia-1_PeSo-I
NW_003020080.1	859684	859779	EnSpm-6_RIr
NW_003020080.1	989485	989702	DNA3-3_MLP
NW_003020080.1	1077051	1077340	Copia-3_PeSo-I
NW_003020080.1	1184958	1185040	Tad1-3_CGlo
NW_003020080.1	1185640	1186012	Tad1-9_TSt
NW_003020080.1	1186873	1187889	Gypsy-7_PeSo-I
NW_003020080.1	1188539	1191104	Gypsy-4_CoGl-I
NW_003020080.1	1191766	1192218	Gypsy-7_MeBi-I
NW_003020080.1	1193582	1193747	Gypsy-4_PeSo-LTR
NW_003020080.1	1193751	1193947	Gypsy-4_PeSo-I
NW_003020080.1	1194202	1199979	Gypsy-4_PeSo-I
NW_003020080.1	1200453	1200958	Gypsy-4_PeSo-I
NW_003020080.1	1201568	1202082	Gypsy-4_PeSo-I
NW_003020080.1	1228373	1228473	hAT-2_PeSo
NW_003020080.1	1233883	1234042	Copia-1_PeSo-I
NW_003020080.1	1295945	1296885	Copia-2_PeSo-I
NW_003020080.1	1297528	1298991	Copia-2_PeSo-I
NW_003020080.1	1615000	1615240	Gypsy-24_ChVe-I
NW_003020080.1	1978848	1979652	Gypsy-4_CoGl-I
NW_003020080.1	1980637	1981756	Gypsy-4_CoGl-I
NW_003020080.1	1982398	1983207	Gypsy-4_CoGl-I
NW_003020080.1	1984956	1985350	Gypsy-7_MeBi-I
NW_003020080.1	1985955	1987346	Mariner-3B_NeoFis
NW_003020080.1	1994337	1996156	Gypsy-7_PeSo-I
NW_003020080.1	1996432	1996944	Copia-3_PaNo-I
NW_003020080.1	2000028	2001394	Mariner-8_NeoFis
NW_003020080.1	2001395	2001956	Copia-2_PeEx-I
NW_003020080.1	2004071	2004465	Gypsy-7_MeBi-I
NW_003020080.1	2005698	2008605	Gypsy-4_CoGl-I
NW_003020080.1	2011384	2012619	Copia-5_CoGl-I
NW_003020080.1	2016667	2018420	Copia-1_CorMil-I
NW_003020080.1	2021327	2021515	Copia-1_AsNo-I
NW_003020080.1	2023579	2024833	Gypsy-4_CoGl-I
NW_003020080.1	2026951	2027402	Gypsy-7_MeBi-I
NW_003020080.1	2027870	2030777	Gypsy-4_CoGl-I
NW_003020080.1	2032614	2034002	Copia-3_PeEx-I
NW_003020080.1	2034130	2035781	Copia-3_PeEx-I
NW_003020080.1	2036627	2037444	Mariner1_AO
NW_003020080.1	2037833	2038081	Copia-1B_AsSt-I
NW_003020080.1	2039637	2040111	Mariner-3_NeoFis
NW_003020080.1	2041203	2042471	Copia-1_AsNo-I
NW_003020080.1	2042726	2044502	Copia-3_PeEx-I
NW_003020080.1	2045016	2046977	Copia-3_PeEx-I
NW_003020080.1	2048334	2049877	Copia-3_PeEx-I
NW_003020080.1	2052223	2052826	Copia-2_PeEx-I
NW_003020080.1	2053371	2053632	Zisupton-4_PGr
NW_003020080.1	2054935	2055944	copia-2-I_AF
NW_003020080.1	2057315	2057809	Copia-3_PeEx-I
NW_003020080.1	2058424	2060200	Copia-3_PeEx-I
NW_003020080.1	2060507	2060778	Copia-3_PeEx-I
NW_003020080.1	2061320	2063110	Copia-3_PeEx-I
NW_003020080.1	2063356	2063941	Copia-2_PeEx-I
NW_003020080.1	2177766	2178072	EnSpm-1_AB
NW_003020080.1	2239010	2239135	5SrRNA_AN
NW_003020080.1	2243628	2243753	5SrRNA_AN
NW_003020080.1	2254846	2254972	5SrRNA_AN
NW_003020080.1	2277364	2277485	5SrRNA_AN
NW_003020080.1	2362757	2362881	5SrRNA_AN
NW_003020080.1	2363162	2363285	5SrRNA_AN
NW_003020080.1	2458878	2459003	5SrRNA_AN
NW_003020080.1	2466583	2466706	5SrRNA_AN
NW_003020080.1	2469432	2469831	Copia-3_PeSo-I
NW_003020080.1	2493287	2493412	5SrRNA_AN
NW_003020080.1	2578131	2578369	Gypsy-4_PeSo-I
NW_003020080.1	2597997	2598122	5SrRNA_AN
NW_003020080.1	2601066	2601188	5SrRNA_AN
NW_003020080.1	2609353	2609476	5SrRNA_AN
NW_003020080.1	2614013	2614108	CryptonF-1_ACap
NW_003020080.1	2620474	2620723	Gypsy-4-I_AF
NW_003020080.1	2620983	2621244	Gypsy-4-I_AF
NW_003020080.1	2823421	2823546	5SrRNA_AN
NW_003020080.1	2855269	2856522	MarinerL-1_AO
NW_003020080.1	2981068	2981210	Copia-1_AsAw-LTR
NW_003020080.1	3003320	3003565	Gypsy-3_PeSo-LTR
NW_003020080.1	3062307	3062402	Gypsy-1_PeEx-LTR
NW_003020080.1	3267774	3267925	Gypsy-62_BG-I
NW_003020080.1	3268381	3268739	Gypsy-1_TSt-I
NW_003020080.1	3568546	3569014	Mariner-6_AN
NW_003020080.1	3569047	3570414	Mariner-8_NeoFis
NW_003020080.1	3648152	3648651	Mariner-6_AN
NW_003020080.1	3648671	3650007	Mariner-1_AF
NW_003020081.2	201133	201427	Gypsy-35_PSt-I
NW_003020081.2	237929	238156	Harbinger-4C_PSt
NW_003020081.2	859726	859884	Gypsy-1_PHord-I
NW_003020081.2	871057	871178	Gypsy-16_PirFin-I
NW_003020081.2	1007620	1007819	Mariner-1_PeCap
NW_003020081.2	1110932	1111105	Copia-1_AsAw-LTR
NW_003020081.2	1136718	1136911	Copia-1_PeOx-I
NW_003020081.2	1309202	1309669	Harbinger-4C_PSt
NW_003020081.2	1335476	1335612	Gypsy-32_PGr-I
NW_003020081.2	1439374	1439799	Copia-2_PeSo-I
NW_003020081.2	1672226	1672410	Copia-58_BG-I
NW_003020081.2	1724800	1724925	Tad1-28B_PoXa
NW_003020081.2	1765780	1766768	hAT-1_PeSo
NW_003020081.2	1818638	1820504	Mariner-6_AN
NW_003020081.2	1821222	1821350	5SrRNA_AN
NW_003020081.2	2211741	2211863	5SrRNA_AN
NW_003020081.2	2213191	2213314	5SrRNA_AN
NW_003020081.2	2219683	2219808	5SrRNA_AN
NW_003020081.2	2222506	2222629	5SrRNA_AN
NW_003020081.2	2237146	2237435	Zisupton-4_PGr
NW_003020081.2	2271565	2271688	5SrRNA_AN
NW_003020081.2	2272002	2272125	5SrRNA_AN
NW_003020081.2	2272246	2272437	MarinerL-1_AO
NW_003020081.2	2274983	2275108	5SrRNA_AN
NW_003020081.2	2455090	2456585	Copia-2_PeEx-I
NW_003020081.2	2456660	2458524	Mariner-8_NeoFis
NW_003020081.2	2458774	2462396	Copia-1_PeSo-I
NW_003020081.2	2462452	2463916	Copia-1_PeSo-I
NW_003020081.2	2464145	2464346	Copia-1_PeSo-I
NW_003020081.2	2465274	2465883	Copia-2_PeEx-I
NW_003020081.2	2468229	2468381	Copia-2_PeEx-I
NW_003020081.2	2469283	2470338	Copia-2_PeEx-I
NW_003020081.2	2477067	2477420	Gypsy-7_MeBi-I
NW_003020081.2	2477761	2480183	Gypsy-4_CoGl-I
NW_003020081.2	2480364	2481598	Copia-3_PeEx-I
NW_003020081.2	2487093	2487515	Copia-3_PeEx-I
NW_003020081.2	2491642	2494697	Gypsy-7_PeSo-I
NW_003020081.2	2499597	2501123	Copia-3_PeSo-I
NW_003020081.2	2501694	2502997	Mariner-8_NeoFis
NW_003020081.2	2506257	2506866	Copia-2_PeEx-I
NW_003020081.2	2507775	2509268	Copia-2_PeEx-I
NW_003020081.2	2509657	2510033	Copia-3_PeSo-I
NW_003020081.2	2510582	2511238	Copia-3_PeSo-I
NW_003020081.2	2512576	2513190	Copia-2_PeSo-I
NW_003020081.2	2514107	2515077	Copia-2_PeSo-I
NW_003020081.2	2517417	2517538	Copia-3_PeSo-I
NW_003020081.2	2518576	2519575	Copia-3_PeSo-I
NW_003020081.2	2519577	2520251	Copia-3_PeSo-I
NW_003020081.2	2521986	2522438	Gypsy-7_MeBi-I
NW_003020081.2	2523076	2525928	Gypsy-6_AsNo-I
NW_003020081.2	2526229	2526650	Copia-3_PeSo-I
NW_003020081.2	2533187	2533879	Copia-1_PeSo-I
NW_003020081.2	2533941	2535116	Copia-1_PeSo-I
NW_003020081.2	2535664	2537629	Copia-1_PeSo-I
NW_003020081.2	2538707	2539188	Copia-3_PeEx-I
NW_003020081.2	2539759	2542981	Copia-3_PeSo-I
NW_003020081.2	2543602	2544894	Mariner-3B_NeoFis
NW_003020081.2	2545335	2545876	Copia-3_PeSo-I
NW_003020081.2	2548882	2550350	Copia-3_PeSo-I
NW_003020081.2	2551428	2551621	Mariner-5_AF
NW_003020081.2	2555262	2557055	Copia-3_PeEx-I
NW_003020081.2	2557560	2559223	Copia-3_PeEx-I
NW_003020081.2	2559224	2559813	Copia-3_PeEx-I
NW_003020081.2	2561700	2563388	Copia-3_PeEx-I
NW_003020081.2	2563694	2563877	Copia-1_CorMil-I
NW_003020081.2	2579099	2580115	Copia-1_AsNo-I
NW_003020081.2	2581912	2582565	Gypsy-7_MeBi-I
NW_003020081.2	2582747	2583037	Gypsy-4_CoGl-I
NW_003020081.2	2583416	2584619	Gypsy-1_MoPu-I
NW_003020081.2	2585255	2585649	Gypsy-7_MeBi-I
NW_003020081.2	2587822	2588499	Copia-2_PeSo-I
NW_003020081.2	2589232	2590661	Copia-2_PeSo-I
NW_003020081.2	2591101	2592728	Copia-2_PeSo-I
NW_003020081.2	2598057	2598638	Copia-2_PeEx-I
NW_003020081.2	2599796	2600267	Mariner2N1_AO
NW_003020081.2	2604069	2604830	Mariner-3_NeoFis
NW_003020081.2	2606966	2611991	Copia-2_PeSo-I
NW_003020081.2	2612737	2614126	Gypsy-5_PeSo-I
NW_003020081.2	2614835	2617432	Gypsy-5_PeSo-I
NW_003020081.2	2617523	2618740	Mariner-1_AF
NW_003020081.2	2619296	2620296	Gypsy-5_PeSo-I
NW_003020081.2	2620609	2621020	Gypsy-4_PeSo-I
NW_003020081.2	2747081	2747204	Mariner-6_NeoFis
NW_003020081.2	3022395	3024396	Copia-3_PeSo-I
NW_003020081.2	3024897	3028126	Copia-3_PeSo-I
NW_003020081.2	3031851	3033762	Copia-3_PeSo-I
NW_003020081.2	3034264	3035431	Copia-3_PeSo-I
NW_003020081.2	3037498	3039589	Copia-3_PeSo-I
NW_003020081.2	3047579	3049279	Gypsy-7_PeSo-I
NW_003020081.2	3049758	3052474	Copia-3_PeSo-I
NW_003020081.2	3052475	3052643	Gypsy-4_PeSo-LTR
NW_003020081.2	3052644	3053158	Gypsy-4_PeSo-I
NW_003020081.2	3053914	3060387	Gypsy-4_PeSo-I
NW_003020081.2	3060642	3060838	Gypsy-4_PeSo-I
NW_003020081.2	3060842	3061007	Gypsy-4_PeSo-LTR
NW_003020081.2	3061008	3061560	Copia-3_PeSo-I
NW_003020081.2	3062105	3064108	Copia-3_PeSo-I
NW_003020081.2	3064289	3066384	Gypsy-7_PeSo-I
NW_003020081.2	3068528	3071765	Copia-3_PeSo-I
NW_003020081.2	3072110	3074272	Copia-3_PeSo-I
NW_003020081.2	3105603	3105792	Copia-1_PeSo-I
NW_003020081.2	3124477	3124655	EnSpm-13_RIr
NW_003020081.2	3124765	3124939	EnSpm-13_RIr
NW_003020081.2	3309455	3309654	FoHeli2_9
NW_003020081.2	3504704	3504965	MarinerL-1_AO
NW_003020081.2	3634770	3635046	Mariner-1_PeCap
NW_003020081.2	4146671	4148038	Mariner-1_PeCap
NW_003020081.2	4293934	4295531	Mariner-8_NeoFis
NW_003020081.2	4295893	4296061	Gypsy-4_PeSo-LTR
NW_003020081.2	4296062	4296244	Gypsy-4_PeSo-I
NW_003020081.2	4296530	4303187	Gypsy-4_PeSo-I
NW_003020081.2	4303917	4304431	Gypsy-4_PeSo-I
NW_003020081.2	4304622	4306083	Mariner-6_AN
NW_003020081.2	4415674	4415801	Tad1-6_ACap
NW_003020081.2	4629624	4629997	Copia-2_PeSo-I
NW_003020081.2	4748824	4749152	Copia-3_PeEx-I
NW_003020081.2	4749286	4749864	Copia-3_PeEx-I
NW_003020081.2	4859395	4859522	5SrRNA_AN
NW_003020081.2	4894913	4895132	Mariner-1_PeCap
NW_003020081.2	5245963	5246180	Gypsy-35_PSt-I
NW_003020081.2	5368892	5369493	Mariner-3_AN
NW_003020081.2	5466082	5466439	Copia-2_PeEx-I
NW_003020081.2	5574618	5574846	Gypsy-35_PSt-I
NW_003020081.2	5639758	5640007	Mariner-5_TSt
NW_003020081.2	5892163	5892323	Copia-58_BG-I
NW_003020081.2	5995432	5996182	Copia-3_PeSo-I
NW_003020081.2	6030303	6030457	Gypsy-3_TMe-I
NW_003020081.2	6056651	6056773	Copia-3_PeSo-I
NW_003020081.2	6074402	6074531	Copia-1_AsAw-LTR
NW_003020081.2	6084074	6088473	Tad1-5_AO
NW_003020081.2	6088846	6089658	Tad1-5_AO
NW_003020081.2	6112865	6113087	Tad1-11_TSt
NW_003020081.2	6118399	6119908	Tad1-1_AsAw
NW_003020081.2	6124157	6124482	Gypsy-3_PeSo-LTR
NW_003020081.2	6124812	6124919	Gypsy-2_PeSo-LTR
NW_003020081.2	6124932	6125531	Gypsy-3_PeSo-LTR
NW_003020081.2	6128326	6128698	Tad1-1_AsAw
NW_003020081.2	6133837	6134125	Mariner-1_PeCap
NW_003020081.2	6134126	6134298	Copia-1_AsAw-LTR
NW_003020081.2	6134299	6137668	Copia-1_AsAw-I
NW_003020081.2	6138754	6138931	Copia-1_AsAw-LTR
NW_003020081.2	6140892	6141322	Mariner-6_AN
NW_003020081.2	6144467	6144641	Copia-1_AsAw-LTR
NW_003020081.2	6158137	6158375	Mariner-5_AF
NW_003020081.2	6189133	6189310	Copia-1_AsAw-LTR
NW_003020081.2	6189311	6189674	Copia-1_AsAw-I
NW_003020081.2	6190452	6191585	Copia-1_AsAw-I
NW_003020081.2	6217455	6217976	Tad1-1_AsAw
NW_003020081.2	6218014	6221973	Tad1-1_AsAw
NW_003020081.2	6247136	6247789	Mariner-12_NeoFis
NW_003020081.2	6309556	6310063	Tad1-1_AsAw
NW_003020081.2	6319610	6319751	Tad1-1_AsAw
NW_003020081.2	6335359	6335643	MarinerL-1_AO
NW_003020081.2	6351333	6352220	Copia-1_AsAw-I
NW_003020081.2	6352224	6352785	Tad1-1_AsAw
NW_003020081.2	6358930	6359030	Copia-1_AsAw-LTR
NW_003020081.2	6359032	6359250	Gypsy-3_PeSo-LTR
NW_003020081.2	6364635	6365256	Copia-1_AsAw-I
NW_003020081.2	6377028	6377246	Tad1-101B_CeSoj
NW_003020081.2	6383109	6383282	Copia-1_AsAw-LTR
NW_003020082.1	30584	35899	Tad1-1_AsAw
NW_003020082.1	36307	36540	MarinerL-1_AO
NW_003020082.1	39131	40208	MarinerL-1_AO
NW_003020082.1	55986	56378	Copia-1_MGI-I
NW_003020082.1	111113	111485	Gypsy-5_PeSo-I
NW_003020082.1	112406	112542	Tad1-5_CGlo
NW_003020082.1	124996	125108	Gypsy-3_PeSo-LTR
NW_003020082.1	149921	151024	MarinerL-1_AO
NW_003020082.1	156653	157623	MarinerL-1_AO
NW_003020082.1	157953	158499	Tad1-5_AO
NW_003020082.1	202882	203267	hAT-1_PeSo
NW_003020083.1	2644	4027	Copia-1_PeCap-I
NW_003020083.1	9973	10468	hAT-1_AN
NW_003020083.1	81011	81174	Copia-1_AsAw-LTR
NW_003020083.1	99320	99464	Mariner-13_NeoFis
NW_003020083.1	102674	102757	Copia-1_AsAw-LTR
NW_003020083.1	102758	102948	Copia-1_AsAw-LTR
NW_003020083.1	102994	103553	Mariner-6_AN
NW_003020083.1	104742	105462	MarinerL-1_AO
NW_003020083.1	113810	113910	Copia-1_AsAw-LTR
NW_003020083.1	116024	116252	Mariner-8_NeoFis
NW_003020083.1	120869	121040	Copia-1_AsAw-LTR
NW_003020083.1	125522	125719	Gypsy-3_PeSo-LTR
NW_003020083.1	126015	126189	Copia-1_AsAw-LTR
NW_003020083.1	129680	129853	Copia-1_AsAw-LTR
NW_003020083.1	133049	133220	Copia-1_AsAw-LTR
NW_003020083.1	168918	169091	Copia-1_AsAw-LTR
NW_003020083.1	171936	172629	Gypsy-3_PeSo-LTR
NW_003020083.1	211951	212173	Tad1-11_TSt
NW_003020083.1	215955	217157	Mariner-1_AF
NW_003020083.1	221982	222169	Tad1-1_AsAw
NW_003020083.1	222527	223385	hAT-2_PeSo
NW_003020083.1	292763	293451	Gypsy-3_PeSo-LTR
NW_003020083.1	296318	296492	Copia-1_AsAw-LTR
NW_003020083.1	324185	324872	Gypsy-3_PeSo-LTR
NW_003020083.1	325415	326305	Mariner-1_PeCap
NW_003020083.1	333437	333611	Copia-1_AsAw-LTR
NW_003020083.1	333612	338168	Copia-1_AsAw-I
NW_003020083.1	338169	338338	Copia-1_AsAw-LTR
NW_003020083.1	383665	384335	Gypsy-3_PeSo-LTR
NW_003020083.1	391218	391356	Tad1-9_TSt
NW_003020083.1	399906	400080	Copia-1_AsAw-LTR
NW_003020083.1	409200	409626	Tad1-1_NeoFis
NW_003020083.1	412126	412544	Mariner-8_NeoFis
NW_003020083.1	414534	414700	Copia-1_AsAw-LTR
NW_003020083.1	416753	416926	Copia-1_AsAw-LTR
NW_003020083.1	416927	416994	Copia-1_AsAw-I
NW_003020083.1	416996	421285	Copia-1_AsAw-I
NW_003020083.1	421286	421457	Copia-1_AsAw-LTR
NW_003020083.1	425349	426727	Copia-1_MGI-I
NW_003020083.1	430199	430365	Copia-1_AsAw-LTR
NW_003020083.1	432115	434160	Tad1-5_AO
NW_003020083.1	440681	441133	Tad1-1_AsAw
NW_003020083.1	448364	448716	MarinerL-1_AO
NW_003020083.1	451280	451464	Tad1-1_AsAw
NW_003020083.1	475617	475792	Copia-1_AsAw-LTR
NW_003020083.1	475793	476682	Copia-1_AsAw-I
NW_003020083.1	488350	488688	Gypsy-3_PeSo-LTR
NW_003020083.1	489733	489835	Gypsy-3_PeSo-LTR
NW_003020083.1	489855	490092	Mariner-3B_NeoFis
NW_003020083.1	495596	496380	Tad1-5_AO
NW_003020083.1	523424	524100	Gypsy-3_PeSo-LTR
NW_003020083.1	528182	528996	hAT-2_PeSo
NW_003020083.1	529591	529741	hAT-1_PeSo
NW_003020083.1	542226	542381	Copia-1_AsAw-LTR
NW_003020083.1	542382	542559	Copia-1_AsAw-LTR
NW_003020083.1	549213	549496	Copia-7_ADe-I
NW_003020083.1	549558	549728	Copia-78_AuPs-I
NW_003020083.1	565366	565451	Copia-1_AsAw-LTR
NW_003020083.1	572931	573097	Copia-1_AsAw-LTR
NW_003020083.1	578524	578620	Copia-1_AsAw-LTR
NW_003020083.1	582260	582434	Copia-1_AsAw-LTR
NW_003020083.1	582435	586895	Copia-1_AsAw-I
NW_003020083.1	586896	587070	Copia-1_AsAw-LTR
NW_003020083.1	589824	589913	Copia-1_AsAw-LTR
NW_003020083.1	613715	613885	Copia-1_AsAw-LTR
NW_003020083.1	626386	626652	Helitron-14_ChVe
NW_003020083.1	638459	638636	Copia-1_AsAw-LTR
NW_003020083.1	647721	648056	Tad1-1_AsAw
NW_003020083.1	648571	648699	Copia-1_AsAw-LTR
NW_003020083.1	657489	658784	Tad1-1_AsAw
NW_003020083.1	670120	670601	hAT-2_PeSo
NW_003020083.1	675703	675877	Copia-1_AsAw-LTR
NW_003020083.1	675878	680433	Copia-1_AsAw-I
NW_003020083.1	680434	680608	Copia-1_AsAw-LTR
NW_003020088.1	607	1419	Tad1-9_TSt
NW_003020089.1	534	623	EnSpm-13_RIr
NW_003020097.1	887	1732	Tad1-9_TSt
NW_003020099.1	8	327	MarinerL-1_AO
